# Supplementary material for: Comparative Genome Analyses of Streptococcus suis Isolates from Endocarditis Demonstrate Persistence of Dual Phenotypic Clones
Source: PLoS One. 2016 Jul 19;11(7):e0159558. doi: 10.1371/journal.pone.0159558 (PMC4951133; doi:10.1371/journal.pone.0159558)
Supplement: S3 Table — (XLSX) [file pone.0159558.s003.xlsx]

## Sheet: Sheet1
S3 Table. Mapping and assembly results of isolates.
	Raw data		After trimming		CLC mapping				A5-miseq assembly
Isolates No.	Reads		Reads		Mapped reads	Average length	Coverage		Scaffolds	Genome size	Longest scaffold	N50
SUT708	2178560		1954044		1940183	167.1	138.82		73	2182180	197750	75819
SUT709	3242606		2975236		2955994	182.72	230.8		75	2182107	197748	76501
SUT780	2178174		1945852		1913094	172.13	130.76		75	2196288	214782	67877
SUT785	1993858		1794002		1763393	175.94	130.82		73	2196951	214782	67625
SUT804	2284232		2113358		2100734	171.38	144.6		67	2179856	197750	76933
SUT806	1413894		1285266		1277088	172.04	89.52		69	2178922	197750	75408
SUT876	1695816		1550056		1514762	175.8	125.22		31	2041136	306126	166230
SUT877	1884274		1685956		1649904	173.71	126.95		29	2040616	352432	171385
SUT906	3118518		2902066		2887184	184.93	264.97		32	2040338	306126	145210
SUT907	2068820		1862608		1825698	167.97	146.13		33	2040274	352427	145210
SUT926	1781536		1472900		1429929	192.38	125.07		32	2041647	352432	145210
SUT927	1879654		1601950		1570552	180.37	132.06		28	2040389	352432	171281
SUT1006	2098464		1809006		1713049	172.09	117.56		72	2151755	209726	67529
SUT1007	2197824		1914040		1737730	183.56	123.89		70	2150620	209726	67529
SUT1020	2999888		2696488		2518268	175.4	184.08		38	2042149	306122	131836
SUT1024	2293486		2003672		1898853	179.62	146.7		31	2038304	349142	171111
SUT1044	2613816		2294676		2286675	173.14	152.92		56	2081397	197787	76383
SUT1046	2406378		2071124		2064727	167.88	137.99		55	2122029	197914	81209
SUT1189	4013454		3618992		5415617	177.03	225.38		59	2125770	168703	81209
SUT1190	3054728		2698926		2598696	175.85	174.75		55	2124812	168704	81221
SUT1329	2340592		1980900		1904891	187.69	143.3		65	2181250	258908	74909
SUT1330	2126702		1829636		1797694	181.24	130.06		68	2181377	161629	74909
SUT1334	3639718		3020450		2895371	174.71	190.59		55	2141544	205742	73876
SUT1337	5384756		4240346		4814568	167.47	302.56		59	2143592	205729	73876
SUT1467	2791240		2441310		2356074	193.11	186.72		55	2129021	197812	81234
SUT1468	2116600		1848954		1792762	168.25	116.03		55	2128801	197812	81209
SUT1582	6590652		5960924		5836825	163.11	347.02		65	2191630	169134	65519
SUT1583	3204232		2732698		2525250	174.8	167.6		69	2192763	169134	65519
SUT1596	3767206		3327220		3240804	175.29	217.87		71	2184740	258908	74909
SUT1607	3122946		2767192		2615203	178.97	178.38		68	2181832	258903	74909
SUT1675	3049400		2395140		2297396	179.62	160.9		62	2180140	258908	74909
SUT1678	3368582		2775750		2721128	170	181.86		63	2179735	258884	74909
SUT1789	7096960		5747328		5723236	158.62	330.16		57	2127372	258863	75076
SUT1797	2476822		2073664		2065717	174.72	145.12		57	2128692	258908	95826
SUT1865	6518602		5478246		5452230	156.11	305.5		59	2129069	258908	95843
SUT1882	2765452		2337854		2327350	177.52	171.9		62	2126826	258908	95840
SUT1908	2624958		2223054		2178488	163.63	158.87		30	2040128	306127	130819
SUT1914	2964936		2358726		2311199	164.84	162.34		26	2039691	424329	171635
SUT2052	2904336		2634386		2611932	166.27	191.72		92	2198324	197690	49677
SUT2055	2411548		1911634		1890179	166.82	120.57		90	2201896	197776	49671
SUT2080	2666782		2350228		2340584	169.33	163.53		57	2128367	258878	95826
SUT2083	2867256		2513136		2502798	164.44	164.59		58	2127291	258908	95794
SUT2148	5229872		4572858		4420219	158.67	250.29		68	2196439	214782	67241
SUT2154	2541224		2172988		2119937	160.18	131.48		76	2197501	214782	68642
SUT2188	2584116		2276654		2269329	159.41	143.2		53	2129272	159768	81209
SUT2189	2890226		2571196		2554753	168.72	181.29		71	2190745	159780	75390
SUT2199	1766442		1568408		1530397	168.26	111.48		30	2037636	349095	171099
SUT2210	1429412		1428170		1268039	187.56	118.25		42	2037717	306121	103513
SUT2222	3895450		3536008		3510292	177.63	275.35		97	2205992	197690	57693
SUT2241	2510600		2156590		2080874	183.57	148.81		96	2208274	179462	55406
SUT2250	2720242		2392986		2382615	170.83	180.07		65	2128815	197746	68790
SUT2256	2327164		2085878		2077464	178.7	164.28		85	2127956	166901	53166
