# Supplementary material for: Comparative Genome Analyses of Streptococcus suis Isolates from Endocarditis Demonstrate Persistence of Dual Phenotypic Clones
Source: PLoS One. 2016 Jul 19;11(7):e0159558. doi: 10.1371/journal.pone.0159558 (PMC4951133; doi:10.1371/journal.pone.0159558)
Supplement: S4 Table — (XLSX) [file pone.0159558.s004.xlsx]

## Sheet: Sup Table1
S4 Table. Mutations in single-copy common genes of ST28 isolates.
				Nucleotide (s)			Amino acid (s)
Nucleotide position	Mutation type	Locus tag	Annotation	Encapsulated	Unencapsulated		Encapsulated	Unencapsulated	Non-synonymous	Mutation length (bp)	Pair No.	Number of pairs	On MGE1
9211	SNP1	NSUI002_00009	Transcription-repair coupling factor	T	C		*2	Gln	Yes	1	20	1	No
43121	SNP	NSUI002_00052	Type II site-specific deoxyribonuclease	A	G		Lys	Arg	Yes	1	3	1	No
87605	SNP	NSUI002_00112	DNA-directed RNA polymerase subunit alpha	T	C		Ile	Thr	Yes	1	13	1	Yes
193,256-193,267	Insertion	NSUI002_00217	Transcriptional regulator	-	TACACTTTTGCA		-	Thr, Leu, Leu, His	Yes	12	23	1	No
291,641-291,642	Insertion	NSUI002_00317	Threonine synthase	-	GTTTA		-	FS1	Yes	5	20	1	No
370480	SNP	NSUI002_00392	Aspartyl/glutamyl-tR NA amidotransferase subunitB	C	A		Thr	Asn	Yes	1	22	1	No
373,097-373,098	Deletion	NSUI002_00394	Transcriptional regulator	G	-		-	FS	Yes	1	16	1	No
431504	SNP	NSUI002_00450	Membrane protein	A	G		Asp	Gly	Yes	1	22	1	No
464654	SNP	NSUI002_00496	GntR family transcriptional regulator	G	A		Gly	Ser	Yes	1	14	1	No
589820	SNP	NSUI002_00621	DNA alkylation repair enzyme	G	C				No	1	17	1	No
590555	SNP	NSUI002_00623	Pyruvate-formate lyase-activating enzyme	T	C		Tyr	His	Yes	1	15	1	No
753200	SNP	NSUI002_00779	Membrane protein	C	T				No	1	3	1	No
753203	SNP	NSUI002_00779	Membrane protein	T	A				No	1	3	1	No
753206	SNP	NSUI002_00779	Membrane protein	T	A				No	1	3	1	No
753209	SNP	NSUI002_00779	Membrane protein	G	T		Leu	Phe	Yes	1	3	1	No
753,217-753,218	MNV	NSUI002_00779	Membrane protein	AT	CA		Leu	Met	Yes	2	3	1	No
753226	SNP	NSUI002_00779	Membrane protein	T	C				No	1	3	1	No
753233	SNP	NSUI002_00779	Membrane protein	C	T				No	1	3	1	No
753236	SNP	NSUI002_00779	Membrane protein	T	G		Phe	Leu	Yes	1	3	1	No
753249	SNP	NSUI002_00779	Membrane protein	T	A		Phe	Tyr	Yes	1	3	1	No
753266	SNP	NSUI002_00779	Membrane protein	A	G				No	1	3	1	No
757118	SNP	NSUI002_00784	AraC family transcriptional regulator	T	G				No	1	3	1	No
757,120-757,121	MNV	NSUI002_00784	AraC family transcriptional regulator	GC	AT		Leu	Phe	Yes	2	3, 26	2	No
757121	SNP	NSUI002_00784	AraC family transcriptional regulator	A	G				No	1	3	1	No
757124	SNP	NSUI002_00784	AraC family transcriptional regulator	C	T				No	1	3, 26	2	No
757136	SNP	NSUI002_00784	AraC family transcriptional regulator	G	A				No	1	3, 26	2	No
759364	SNP	NSUI002_00785	Alpha-galactosidase	A	G				No	1	3	1	No
759388	SNP	NSUI002_00785	Alpha-galactosidase	T	A		Asn	Lys	Yes	1	3	1	No
759470	SNP	NSUI002_00786	Sugar ABC transporter periplasmic protein	A	G				No	1	1	1	No
759470	SNP	NSUI002_00786	Sugar ABC transporter periplasmic protein	G	A				No	1	3, 26	2	No
759473	SNP	NSUI002_00786	Sugar ABC transporter periplasmic protein	G	A				No	1	1	1	No
759473	SNP	NSUI002_00786	Sugar ABC transporter periplasmic protein	A	G				No	1	3, 20, 26	3	No
759482	SNP	NSUI002_00786	Sugar ABC transporter periplasmic protein	T	C				No	1	1	1	No
759482	SNP	NSUI002_00786	Sugar ABC transporter periplasmic protein	C	T				No	1	3, 26	2	No
759494	SNP	NSUI002_00786	Sugar ABC transporter periplasmic protein	T	C				No	1	1	1	No
759494	SNP	NSUI002_00786	Sugar ABC transporter periplasmic protein	C	T				No	1	3	1	No
761016	SNP	NSUI002_00787	Sugar ABC transporter permease	G	T				No	1	12	1	No
766677	SNP	NSUI002_00792	ATP-dependent Clp protease proteolytic subunit	C	A				No	1	22	1	No
766680	SNP	NSUI002_00792	ATP-dependent Clp protease proteolytic subunit	T	C				No	1	22	1	No
766683	SNP	NSUI002_00792	ATP-dependent Clp protease proteolytic subunit	G	T				No	1	22	1	No
766686	SNP	NSUI002_00792	ATP-dependent Clp protease proteolytic subunit	T	C				No	1	22	1	No
766705	SNP	NSUI002_00792	ATP-dependent Clp protease proteolytic subunit	T	C		Phe	Leu	Yes	1	22	1	No
766707	SNP	NSUI002_00792	ATP-dependent Clp protease proteolytic subunit	A	T				No	1	22	1	No
766713	SNP	NSUI002_00792	ATP-dependent Clp protease proteolytic subunit	A	C				No	1	22	1	No
766719	SNP	NSUI002_00792	ATP-dependent Clp protease proteolytic subunit	T	C				No	1	22	1	No
766722	SNP	NSUI002_00792	ATP-dependent Clp protease proteolytic subunit	A	T				No	1	22	1	No
766728	SNP	NSUI002_00792	ATP-dependent Clp protease proteolytic subunit	A	G				No	1	22	1	No
766737	SNP	NSUI002_00792	ATP-dependent Clp protease proteolytic subunit	T	C				No	1	22	1	No
767,142-767,146	Replace-ment	NSUI002_00792	ATP-dependent Clp protease proteolytic subunit	G	AGTCA		-	FS	Yes	5	2, 12	2	No
767,142-767,146	Replace-ment	NSUI002_00792	ATP-dependent Clp protease proteolytic subunit	AGTCA	G		-	FS	Yes	5	22	1	No
767148	SNP	NSUI002_00792	ATP-dependent Clp protease proteolytic subunit	C	A		Asn	Lys	Yes	1	2, 12	2	No
767148	SNP	NSUI002_00792	ATP-dependent Clp protease proteolytic subunit	A	C		Lys	Asn	Yes	1	22	1	No
767325	SNP	NSUI002_00793	Hypothetical protein	T	C				No	1	22	1	No
767328	SNP	NSUI002_00793	Hypothetical protein	C	T				No	1	22	1	No
767337	SNP	NSUI002_00793	Hypothetical protein	C	A				No	1	22	1	No
767344	SNP	NSUI002_00793	Hypothetical protein	T	C		Phe	Leu	Yes	1	22	1	No
767346	SNP	NSUI002_00793	Hypothetical protein	A	C				No	1	22	1	No
767348	SNP	NSUI002_00793	Hypothetical protein	A	G		Asn	Ser	Yes	1	22	1	No
767355	SNP	NSUI002_00793	Hypothetical protein	C	T				No	1	22	1	No
767364	SNP	NSUI002_00793	Hypothetical protein	C	T				No	1	22	1	No
767367	SNP	NSUI002_00793	Hypothetical protein	C	T				No	1	22	1	No
767370	SNP	NSUI002_00793	Hypothetical protein	T	C				No	1	2, 22	2	No
767373	SNP	NSUI002_00793	Hypothetical protein	C	T				No	1	22	1	No
767382	SNP	NSUI002_00793	Hypothetical protein	A	C				No	1	22	1	No
767385	SNP	NSUI002_00793	Hypothetical protein	A	G				No	1	22	1	No
767388	SNP	NSUI002_00793	Hypothetical protein	G	A				No	1	22	1	No
767395	SNP	NSUI002_00793	Hypothetical protein	C	T				No	1	22	1	No
767397	SNP	NSUI002_00793	Hypothetical protein	T	G		Phe	Leu	Yes	1	22	1	No
767397	SNP	NSUI002_00793	Hypothetical protein	G	T		Leu	Phe	Yes	1	12	1	No
767400	SNP	NSUI002_00793	Hypothetical protein	C	G				No	1	22	1	No
767417	SNP	NSUI002_00793	Hypothetical protein	T	A		Leu	Gln	Yes	1	12	1	No
767,433-767,434	MNV	NSUI002_00793	Hypothetical protein	AT	TA		Leu	Ile	Yes	2	12	1	No
767440	SNP	NSUI002_00793	Hypothetical protein	T	C				No	1	12	1	No
767442	SNP	NSUI002_00793	Hypothetical protein	G	A				No	1	12	1	No
767445	SNP	NSUI002_00793	Hypothetical protein	A	G				No	1	12	1	No
767448	SNP	NSUI002_00793	Hypothetical protein	G	A				No	1	12	1	No
767,451-767,454	MNV	NSUI002_00793	Hypothetical protein	ACGT	GAAG		Arg	Lys	Yes	4	12	1	No
894973	SNP	NSUI002_00947	Prophage LambdaSa1, structural protein	T	C				No	1	3	1	Yes
894976	SNP	NSUI002_00947	Prophage LambdaSa1, structural protein	G	A				No	1	3	1	Yes
905941	SNP	NSUI002_00957	Phage-associated cell wall hydrolase	C	T				No	1	2	1	Yes
905944	SNP	NSUI002_00957	Phage-associated cell wall hydrolase	T	C				No	1	2	1	Yes
905962	SNP	NSUI002_00957	Phage-associated cell wall hydrolase	A	C				No	1	2	1	Yes
1,077,385-1,077,395	Insertion	NSUI002_01122	Hypothetical protein	-	AAAACGACAAC		-	FS	Yes	11	12	1	Yes
1107358	SNP	NSUI002_01146	DNA-binding protein	A	T		Lys	Asn	Yes	1	26	1	Yes
1107361	SNP	NSUI002_01146	DNA-binding protein	A	T		Gln	His	Yes	1	1	1	Yes
1107361	SNP	NSUI002_01146	DNA-binding protein	T	A		His	Gln	Yes	1	23	1	Yes
1107367	SNP	NSUI002_01146	DNA-binding protein	T	A				No	1	1	1	Yes
1107367	SNP	NSUI002_01146	DNA-binding protein	A	T				No	1	23	1	Yes
1107370	SNP	NSUI002_01146	DNA-binding protein	G	A				No	1	23, 26	2	Yes
1107372	SNP	NSUI002_01146	DNA-binding protein	A	C				No	1	21	1	Yes
1,107,372-1,107,373	MNV	NSUI002_01146	DNA-binding protein	GC	TA		Glu	Asp	Yes	2	21	1	Yes
1,107,372-1,107,373	MNV	NSUI002_01146	DNA-binding protein	TA	GC		Asp	Glu	Yes	2	26	1	Yes
1107373	SNP	NSUI002_01146	DNA-binding protein	A	T		Glu	Asp	Yes	1	1	1	Yes
1,107,375-1,107,376	MNV	NSUI002_01146	DNA-binding protein	AG	TC		Asp	His	Yes	2	26	1	Yes
1107380	SNP	NSUI002_01146	DNA-binding protein	G	T		Cys	Phe	Yes	1	26	1	Yes
1107382	SNP	NSUI002_01146	DNA-binding protein	T	C				No	1	23, 26	1	Yes
1107387	SNP	NSUI002_01146	DNA-binding protein	T	A		Ser	Thr	Yes	1	1	1	Yes
1107388	SNP	NSUI002_01146	DNA-binding protein	A	T		Leu	Phe	Yes	1	26	1	Yes
1107390	SNP	NSUI002_01146	DNA-binding protein	C	T				No	1	3	1	Yes
1107390	SNP	NSUI002_01146	DNA-binding protein	T	C				No	1	26	1	Yes
1,107,390-1,107,391	MNV	NSUI002_01146	DNA-binding protein	AC	GT				No	2	1	1	Yes
1107394	SNP	NSUI002_01146	DNA-binding protein	T	A		Phe	Leu	Yes	1	1	1	Yes
1107394	SNP	NSUI002_01146	DNA-binding protein	A	G				No	1	26	1	Yes
1,107,396-1,107,397	MNV	NSUI002_01146	DNA-binding protein	TC	AT				No	2	1	1	Yes
1107397	SNP	NSUI002_01146	DNA-binding protein	G	A				No	1	26	1	Yes
1,107,399-1,107,400	MNV	NSUI002_01146	DNA-binding protein	TA	CC		Ile	Leu	Yes	2	1	1	Yes
1,107,399-1,107,400	MNV	NSUI002_01146	DNA-binding protein	CC	TT				No	2	26	1	Yes
1107421	SNP	NSUI002_01146	DNA-binding protein	A	C				No	1	11, 15, 16	3	Yes
1107421	SNP	NSUI002_01146	DNA-binding protein	C	A				No	1	26	1	Yes
1107424	SNP	NSUI002_01146	DNA-binding protein	T	A		Asn	Lys	Yes	1	11, 15, 16	3	Yes
1107424	SNP	NSUI002_01146	DNA-binding protein	A	T		Lys	Asn	Yes	1	26	1	Yes
1,107,425-1,107,426	MNV	NSUI002_01146	DNA-binding protein	GC	AA		Ala	Lys	Yes	2	1	1	Yes
1107427	SNP	NSUI002_01146	DNA-binding protein	A	T				No	1	11, 15, 16	3	Yes
1107427	SNP	NSUI002_01146	DNA-binding protein	T	A				No	1	26	1	Yes
1107430	SNP	NSUI002_01146	DNA-binding protein	C	A				No	1	9, 12	2	Yes
1107430	SNP	NSUI002_01146	DNA-binding protein	A	C				No	1	2, 23	2	Yes
1107430	SNP	NSUI002_01146	DNA-binding protein	T	A				No	1	11, 15, 16	3	Yes
1107430	SNP	NSUI002_01146	DNA-binding protein	A	T				No	1	26	1	Yes
1107433	SNP	NSUI002_01146	DNA-binding protein	A	G				No	1	9, 11, 12, 15, 16	5	Yes
1107433	SNP	NSUI002_01146	DNA-binding protein	G	A				No	1	2, 23, 26	3	Yes
1,107,435-1,107,436	MNV	NSUI002_01146	DNA-binding protein	AA	GC		Lys	Gln	Yes	2	9, 11, 12, 15, 16	5	Yes
1,107,435-1,107,436	MNV	NSUI002_01146	DNA-binding protein	GC	AA		Gln	Lys	Yes	2	2, 20, 26	3	Yes
1107436	SNP	NSUI002_01146	DNA-binding protein	G	A				No	1	23	1	Yes
1107438	SNP	NSUI002_01146	DNA-binding protein	A	G		Met	Val	Yes	1	9, 12	2	Yes
1107438	SNP	NSUI002_01146	DNA-binding protein	G	A		Val	Met	Yes	1	2, 20, 23	3	Yes
1,107,438-1,107,439	MNV	NSUI002_01146	DNA-binding protein	AA	TG		Met	Val	Yes	2	11, 15, 16	3	Yes
1,107,438-1,107,439	MNV	NSUI002_01146	DNA-binding protein	TG	AA		Val	Met	Yes	2	26	1	Yes
1,107,441-1,107,442	MNV	NSUI002_01146	DNA-binding protein	AA	TC		Ile	Leu	Yes	2	11, 15, 16	3	Yes
1,107,441-1,107,442	MNV	NSUI002_01146	DNA-binding protein	TC	AA		Leu	Ile	Yes	2	26	1	Yes
1107442	SNP	NSUI002_01146	DNA-binding protein	A	T				No	1	9, 12	2	Yes
1107442	SNP	NSUI002_01146	DNA-binding protein	T	A				No	1	2	1	Yes
1107444	SNP	NSUI002_01146	DNA-binding protein	G	A		Val	Ile	Yes	1	22	1	Yes
1,107,444-1,107,445	MNV	NSUI002_01146	DNA-binding protein	AA	TG		Glu, Ile	Asp, Val	Yes	2	2, 7	2	Yes
1,107,444-1,107,445	MNV	NSUI002_01146	DNA-binding protein	TG	AA		Asp, Val	Glu, Ile	Yes	2	12, 22	2	Yes
1107445	SNP	NSUI002_01146	DNA-binding protein	A	T		Glu	Asp	Yes	1	7	1	Yes
1107445	SNP	NSUI002_01146	DNA-binding protein	T	A		Asp	Glu	Yes	1	23	1	Yes
1107448	SNP	NSUI002_01146	DNA-binding protein	T	A				No	1	12	1	Yes
1107448	SNP	NSUI002_01146	DNA-binding protein	A	T				No	1	2, 10, 23	3	Yes
1107451	SNP	NSUI002_01146	DNA-binding protein	A	G				No	1	12	1	Yes
1107451	SNP	NSUI002_01146	DNA-binding protein	G	A				No	1	2, 7, 10	3	Yes
1107453	SNP	NSUI002_01146	DNA-binding protein	T	A		Ser	Thr	Yes	1	11, 15, 16	3	Yes
1107454	SNP	NSUI002_01146	DNA-binding protein	T	A		Phe	Leu	Yes	1	9, 12	2	Yes
1107454	SNP	NSUI002_01146	DNA-binding protein	A	T		Leu	Phe	Yes	1	2, 7, 10	3	Yes
1107456	SNP	NSUI002_01146	DNA-binding protein	T	C				No	1	22	1	Yes
1,107,456-1,107,458	MNV	NSUI002_01146	DNA-binding protein	TTC	CCT		Val	Ala	Yes	3	12, 22	2	Yes
1,107,456-1,107,458	MNV	NSUI002_01146	DNA-binding protein	CCT	TTC		Ala	Val	Yes	3	2, 7, 10	3	Yes
1,107,457-1,107,458	MNV	NSUI002_01146	DNA-binding protein	TT	CC		Val	Ala	Yes	2	1	1	Yes
1,107,457-1,107,459	MNV	NSUI002_01146	DNA-binding protein	ATT	GCC		Ile	Ala	Yes	3	11, 15, 16	3	Yes
1107458	SNP	NSUI002_01146	DNA-binding protein	T	C		Val	Ala	Yes	1	7	1	No
1107458	SNP	NSUI002_01146	DNA-binding protein	C	T		Ala	Val	Yes	1	22	1	Yes
1107460	SNP	NSUI002_01146	DNA-binding protein	A	T				No	1	22	1	Yes
1107460	SNP	NSUI002_01146	DNA-binding protein	T	A				No	1	2, 7, 10	3	Yes
1,107,461-1,107,463	MNV	NSUI002_01146	DNA-binding protein	ACG	GGT		Arg	Val	Yes	3	11, 15, 16	3	Yes
1107466	SNP	NSUI002_01146	DNA-binding protein	T	A				No	1	12	1	Yes
1107466	SNP	NSUI002_01146	DNA-binding protein	A	T				No	1	2, 10, 20, 23	4	Yes
1107478	SNP	NSUI002_01146	DNA-binding protein	G	A				No	1	12, 22	2	Yes
1107478	SNP	NSUI002_01146	DNA-binding protein	A	G				No	1	10, 20, 23	3	Yes
1,107,488-1,107,490	MNV	NSUI002_01146	DNA-binding protein	TGC	AAA		Ala	Asn	Yes	3	11, 15, 16	3	Yes
1,107,492-1,107,493	MNV	NSUI002_01146	DNA-binding protein	CT	TA		Ser	Thr	Yes	2	11, 15, 16	3	Yes
1107493	SNP	NSUI002_01146	DNA-binding protein	C	T				No	1	1	1	Yes
1,107,493-1,107,495	MNV	NSUI002_01146	DNA-binding protein	TCC	CAT		Ser	His	Yes	3	22	1	Yes
1,107,493-1,107,495	MNV	NSUI002_01146	DNA-binding protein	CAT	TCC		His	Ser	Yes	3	10, 20, 23	3	Yes
1107496	SNP	NSUI002_01146	DNA-binding protein	C	T				No	1	11, 15, 16	3	Yes
1107498	SNP	NSUI002_01146	DNA-binding protein	A	T		Thr	Ser	Yes	1	11, 15, 16	3	Yes
1107499	SNP	NSUI002_01146	DNA-binding protein	C	T				No	1	22	1	Yes
1107499	SNP	NSUI002_01146	DNA-binding protein	T	C				No	1	10, 20 23	3	Yes
1107502	SNP	NSUI002_01146	DNA-binding protein	G	C				No	1	11, 15, 16, 22	4	Yes
1107502	SNP	NSUI002_01146	DNA-binding protein	C	G				No	1	10, 20, 23	3	Yes
1107505	SNP	NSUI002_01146	DNA-binding protein	A	T				No	1	22	1	Yes
1107505	SNP	NSUI002_01146	DNA-binding protein	T	A				No	1	10, 20, 23	3	Yes
1,107,508-1,107,511	MNV	NSUI002_01146	DNA-binding protein	AAAG	TTTA		Lys, Lys	Asn, Leu	Yes	4	11, 15, 16	3	Yes
1,107,509-1,107,511	MNV	NSUI002_01146	DNA-binding protein	AAA	TTT		Lys, Lys	Asn, Leu	Yes	3	22	1	Yes
1,107,509-1,107,511	MNV	NSUI002_01146	DNA-binding protein	TTT	AAA		Asn, Leu	Lys, Lys	Yes	3	10, 20, 23	3	Yes
1107513	SNP	NSUI002_01146	DNA-binding protein	G	A		Asp	Asn	Yes	1	1	1	Yes
1,107,513-1,107,514	MNV	NSUI002_01146	DNA-binding protein	TG	AA		Asp	Asn	Yes	2	11, 15, 16, 22	4	Yes
1,107,513-1,107,514	MNV	NSUI002_01146	DNA-binding protein	AA	TG		Asn	Asp	Yes	2	10, 20, 23	3	Yes
1107517	SNP	NSUI002_01146	DNA-binding protein	A	T				No	1	22	1	Yes
1107517	SNP	NSUI002_01146	DNA-binding protein	T	A				No	1	10, 20, 23	3	Yes
1,107,520-1,107,521	MNV	NSUI002_01146	DNA-binding protein	AC	TT		Tyr	Phe	Yes	2	11, 15, 16	3	Yes
1107523	SNP	NSUI002_01146	DNA-binding protein	A	G				No	1	11, 15, 16, 22	4	Yes
1107523	SNP	NSUI002_01146	DNA-binding protein	G	A				No	1	10, 20, 23	3	Yes
1107526	SNP	NSUI002_01146	DNA-binding protein	G	A				No	1	22	1	Yes
1107526	SNP	NSUI002_01146	DNA-binding protein	A	G				No	1	10, 20, 23	3	Yes
1107534	SNP	NSUI002_01146	DNA-binding protein	T	C		Phe	Leu	Yes	1	11, 15, 16	3	Yes
1,107,534-1,107,535	MNV	NSUI002_01146	DNA-binding protein	CT	TC		Phe	Leu	Yes	2	7, 22	2	Yes
1,107,534-1,107,535	MNV	NSUI002_01146	DNA-binding protein	TC	CT		Leu	Phe	Yes	2	10, 20, 23	3	Yes
1107538	SNP	NSUI002_01146	DNA-binding protein	T	C				No	1	7, 11, 15, 16, 22	5	Yes
1107538	SNP	NSUI002_01146	DNA-binding protein	C	T				No	1	10, 20, 23	3	Yes
1107540	SNP	NSUI002_01146	DNA-binding protein	A	C		Asn	His	Yes	1	7	1	Yes
1,107,540-1,107,541	MNV	NSUI002_01146	DNA-binding protein	CA	TC		Asn	His	Yes	2	11, 15, 16, 22	4	Yes
1,107,540-1,107,541	MNV	NSUI002_01146	DNA-binding protein	TC	CA		His	Asn	Yes	2	10, 20, 23	3	Yes
1107547	SNP	NSUI002_01146	DNA-binding protein	A	G				No	1	11, 15, 16, 22	4	Yes
1107547	SNP	NSUI002_01146	DNA-binding protein	G	A				No	1	10, 13, 23	3	Yes
1107553	SNP	NSUI002_01146	DNA-binding protein	C	T				No	1	7, 22	2	Yes
1107553	SNP	NSUI002_01146	DNA-binding protein	T	C				No	1	13, 20	2	Yes
1107556	SNP	NSUI002_01146	DNA-binding protein	G	A				No	1	11, 15, 16, 22	4	Yes
1107556	SNP	NSUI002_01146	DNA-binding protein	A	G				No	1	13, 20	2	Yes
1,107,561-1,107,562	MNV	NSUI002_01146	DNA-binding protein	TT	GA		Leu	Ile	Yes	2	11, 15, 16	3	Yes
1,107,561-1,107,562	MNV	NSUI002_01146	DNA-binding protein	GA	TT		Ile	Leu	Yes	2	1	1	Yes
1107562	SNP	NSUI002_01146	DNA-binding protein	T	G				No	1	1, 3, 7, 22	5	Yes
1107562	SNP	NSUI002_01146	DNA-binding protein	G	T				No	1	13, 20	2	Yes
1107562	SNP	NSUI002_01146	DNA-binding protein	A	G				No	1	23	1	Yes
1,107,565-1,107,566	MNV	NSUI002_01146	DNA-binding protein	GG	AA		Arg	Gln	Yes	2	23	1	Yes
1107566	SNP	NSUI002_01146	DNA-binding protein	G	A		Arg	Gln	Yes	1	11, 15, 16	3	Yes
1107566	SNP	NSUI002_01146	DNA-binding protein	A	G		Gln	Arg	Yes	1	3, 26	2	Yes
1107568	SNP	NSUI002_01146	DNA-binding protein	T	C				No	1	23	1	Yes
1109434	SNP	NSUI002_01148	7-phospho-beta-galac tosidase	G	A				No	1	13	1	Yes
1109443	SNP	NSUI002_01148	7-phospho-beta-galac tosidase	A	T				No	1	13	1	Yes
1118084	SNP	NSUI002_01158	Putative relaxase	T	G		Ser	Ala	Yes	1	23	1	Yes
1118094	SNP	NSUI002_01158	Putative relaxase	A	T		Gln	His	Yes	1	23	1	Yes
1118127	SNP	NSUI002_01158	Putative relaxase	C	T				No	1	23	1	Yes
1118143	SNP	NSUI002_01158	Putative relaxase	T	C		Ile	Thr	Yes	1	23	1	Yes
1118159	SNP	NSUI002_01158	Putative relaxase	G	T		Ala	Ser	Yes	1	23	1	Yes
1118162	SNP	NSUI002_01158	Putative relaxase	T	C				No	1	23	1	Yes
1118166	SNP	NSUI002_01158	Putative relaxase	A	G				No	1	23	1	Yes
1118169	SNP	NSUI002_01158	Putative relaxase	C	T				No	1	23	1	Yes
1,118,184-1,118,187	MNV	NSUI002_01158	Putative relaxase	CTTA	ACAT		Leu	His	Yes	4	23	1	Yes
1,118,189-1,118,190	MNV	NSUI002_01158	Putative relaxase	TA	AG		Arg	Gly	Yes	2	23	1	Yes
1118192	SNP	NSUI002_01158	Putative relaxase	T	C				No	1	23	1	Yes
1118193	SNP	NSUI002_01158	Putative relaxase	A	C		Glu	Asp	Yes	1	23	1	Yes
1118195	SNP	NSUI002_01158	Putative relaxase	A	G		Lys	Glu	Yes	1	23	1	Yes
1118196	SNP	NSUI002_01158	Putative relaxase	A	G				No	1	23	1	Yes
1118202	SNP	NSUI002_01158	Putative relaxase	G	A				No	1	23	1	Yes
1,118,207-1,118,209	MNV	NSUI002_01158	Putative relaxase	AGC	GAG		Lys, Leu	Arg, Val	Yes	3	23	1	Yes
1118210	SNP	NSUI002_01158	Putative relaxase	A	C				No	1	23	1	Yes
1118211	SNP	NSUI002_01158	Putative relaxase	T	A				No	1	23	1	Yes
1118282	SNP	NSUI002_01158	Putative relaxase	C	T				No	1	20	1	Yes
1118307	SNP	NSUI002_01158	Putative relaxase	A	G				No	1	11, 15, 16	3	Yes
1118309	SNP	NSUI002_01158	Putative relaxase	C	A		Gln	Lys	Yes	1	11, 15, 16	3	Yes
1118312	SNP	NSUI002_01158	Putative relaxase	C	T				No	1	11, 15, 16	3	Yes
1118316	SNP	NSUI002_01158	Putative relaxase	T	C				No	1	11, 15, 16	3	Yes
1118318	SNP	NSUI002_01158	Putative relaxase	G	A		Val	Ile	Yes	1	11, 15, 16	3	Yes
1,118,321-1,118,322	MNV	NSUI002_01158	Putative relaxase	AG	GC		Val	Leu	Yes	2	15, 16	2	Yes
1118322	SNP	NSUI002_01158	Putative relaxase	A	G				No	1	11	1	Yes
1118328	SNP	NSUI002_01158	Putative relaxase	A	G				No	1	11, 15, 16	3	Yes
1118337	SNP	NSUI002_01158	Putative relaxase	C	T				No	1	11, 15, 16	3	Yes
1118340	SNP	NSUI002_01158	Putative relaxase	A	G				No	1	11, 15, 16	3	Yes
1118447	SNP	NSUI002_01158	Putative relaxase	T	C				No	1	20	1	Yes
1118518	SNP	NSUI002_01158	Putative relaxase	C	T		Ala	Val	Yes	1	20	1	Yes
1118562	SNP	NSUI002_01158	Putative relaxase	A	C				No	1	25	1	Yes
1118600	SNP	NSUI002_01158	Putative relaxase	A	G		Ile	Val	Yes	1	25	1	Yes
1118661	SNP	NSUI002_01158	Putative relaxase	T	A				No	1	25	1	Yes
1118670	SNP	NSUI002_01158	Putative relaxase	T	A		His	Gln	Yes	1	25	1	Yes
1,118,672-1,118,674	MNV	NSUI002_01158	Putative relaxase	TCA	ATC		Phe, Lys	Tyr, Gln	Yes	3	25	1	Yes
1118679	SNP	NSUI002_01158	Putative relaxase	T	C				No	1	23	1	Yes
1118693	SNP	NSUI002_01158	Putative relaxase	T	C		Phe	Leu	Yes	1	23	1	Yes
1118712	SNP	NSUI002_01158	Putative relaxase	C	T				No	1	25	1	Yes
1118715	SNP	NSUI002_01158	Putative relaxase	C	T				No	1	25	1	Yes
1118802	SNP	NSUI002_01158	Putative relaxase	A	G				No	1	25	1	Yes
1118803	SNP	NSUI002_01158	Putative relaxase	C	A		Thr	Lys	Yes	1	23	1	Yes
1118807	SNP	NSUI002_01158	Putative relaxase	G	A		Glu	Lys	Yes	1	25	1	Yes
1118815	SNP	NSUI002_01158	Putative relaxase	A	C		Lys	Thr	Yes	1	20	1	Yes
1,118,815-1,118,816	MNV	NSUI002_01158	Putative relaxase	AC	GA		Thr	Glu	Yes	2	25	1	Yes
1118840	SNP	NSUI002_01158	Putative relaxase	A	G		Lys	Glu	Yes	1	23	1	Yes
1118846	SNP	NSUI002_01158	Putative relaxase	T	G		Ser	Ala	Yes	1	25	1	Yes
1118853	SNP	NSUI002_01158	Putative relaxase	T	C				No	1	23	1	Yes
1118862	SNP	NSUI002_01158	Putative relaxase	A	T				No	1	25	1	Yes
1118889	SNP	NSUI002_01158	Putative relaxase	A	G				No	1	25	1	Yes
1118894	SNP	NSUI002_01158	Putative relaxase	A	C		Lys	Gln	Yes	1	23	1	Yes
1118907	SNP	NSUI002_01158	Putative relaxase	A	C				No	1	25	1	Yes
1118911	SNP	NSUI002_01158	Putative relaxase	G	A		Gly	Glu	Yes	1	23	1	Yes
1118922	SNP	NSUI002_01158	Putative relaxase	A	G				No	1	23	1	Yes
1118958	SNP	NSUI002_01158	Putative relaxase	T	C				No	1	9	1	Yes
1118958	SNP	NSUI002_01158	Putative relaxase	C	T				No	1	2, 20	2	Yes
1118995	SNP	NSUI002_01158	Putative relaxase	A	G		Asn	Ser	Yes	1	23	1	Yes
1,119,002-1,119,003	MNV	NSUI002_01158	Putative relaxase	AT	TA		Cys	Ser	Yes	2	23	1	Yes
1119003	SNP	NSUI002_01158	Putative relaxase	C	T				No	1	9	1	Yes
1119003	SNP	NSUI002_01158	Putative relaxase	T	C				No	1	2, 3, 20	3	Yes
1,119,005-1,119,006	MNV	NSUI002_01158	Putative relaxase	AT	GA		Phe	Ile	Yes	2	9	1	Yes
1,119,005-1,119,006	MNV	NSUI002_01158	Putative relaxase	GA	AT		Ile	Phe	Yes	2	2, 3, 20	3	Yes
1119012	SNP	NSUI002_01158	Putative relaxase	A	C				No	1	9	1	Yes
1119012	SNP	NSUI002_01158	Putative relaxase	C	A				No	1	2, 3, 20	3	Yes
1119020	SNP	NSUI002_01158	Putative relaxase	A	G		Lys	Glu	Yes	1	23	1	Yes
1,119,027-1,119,028	MNV	NSUI002_01158	Putative relaxase	TA	CT		Ile	Thr	Yes	2	9	1	Yes
1,119,027-1,119,028	MNV	NSUI002_01158	Putative relaxase	CT	TA		Thr	Ile	Yes	2	2, 3, 20	3	Yes
1119030	SNP	NSUI002_01158	Putative relaxase	T	C				No	1	23	1	Yes
1119033	SNP	NSUI002_01158	Putative relaxase	C	A				No	1	9	1	Yes
1119033	SNP	NSUI002_01158	Putative relaxase	A	C				No	1	2, 3, 20, 23	4	Yes
1,119,033-1,119,036	MNV	NSUI002_01158	Putative relaxase	AACC	TGTA		Thr	Val	Yes	4	23	1	Yes
1119035	SNP	NSUI002_01158	Putative relaxase	G	A		Val	Ile	Yes	1	25	1	Yes
1,119,035-1,119,036	MNV	NSUI002_01158	Putative relaxase	AA	TG		Ile	Val	Yes	2	9	1	Yes
1,119,035-1,119,036	MNV	NSUI002_01158	Putative relaxase	TG	AA		Val	Ile	Yes	2	2, 3, 20, 23	4	Yes
1119042	SNP	NSUI002_01158	Putative relaxase	G	A				No	1	23	1	Yes
1119051	SNP	NSUI002_01158	Putative relaxase	A	G				No	1	9	1	Yes
1119051	SNP	NSUI002_01158	Putative relaxase	G	A				No	1	2, 3	2	Yes
1119078	SNP	NSUI002_01158	Putative relaxase	G	A				No	1	23	1	Yes
1119087	SNP	NSUI002_01158	Putative relaxase	G	A				No	1	23	1	Yes
1119095	SNP	NSUI002_01158	Putative relaxase	A	G		Lys	Glu	Yes	1	23	1	Yes
1119099	SNP	NSUI002_01158	Putative relaxase	G	A				No	1	23	1	Yes
1119108	SNP	NSUI002_01158	Putative relaxase	T	C				No	1	23	1	Yes
1119132	SNP	NSUI002_01158	Putative relaxase	A	T				No	1	23	1	Yes
1119136	SNP	NSUI002_01158	Putative relaxase	A	G		Asn	Ser	Yes	1	23	1	Yes
1119148	SNP	NSUI002_01158	Putative relaxase	T	A		Leu	Gln	Yes	1	23	1	Yes
1119161	SNP	NSUI002_01158	Putative relaxase	T	C		Tyr	His	Yes	1	25	1	Yes
1,119,188-1,119,189	MNV	NSUI002_01158	Putative relaxase	GC	TT		Glu	Asp	Yes	2	23	1	Yes
1119198	SNP	NSUI002_01158	Putative relaxase	T	C				No	1	23	1	Yes
1119222	SNP	NSUI002_01158	Putative relaxase	G	A				No	1	23	1	Yes
1119231	SNP	NSUI002_01158	Putative relaxase	C	A				No	1	23	1	Yes
1119233	SNP	NSUI002_01158	Putative relaxase	T	G		Ser	Ala	Yes	1	23	1	Yes
1119240	SNP	NSUI002_01158	Putative relaxase	A	G				No	1	23	1	Yes
1119290	SNP	NSUI002_01158	Putative relaxase	C	T				No	1	23	1	Yes
1119291	SNP	NSUI002_01158	Putative relaxase	C	G		His	Gln	Yes	1	20, 25	2	Yes
1119295	SNP	NSUI002_01158	Putative relaxase	A	T		Glu	Val	Yes	1	23	1	Yes
1119297	SNP	NSUI002_01158	Putative relaxase	A	G				No	1	23	1	Yes
1119348	SNP	NSUI002_01158	Putative relaxase	T	G				No	1	20, 25	2	Yes
1119351	SNP	NSUI002_01158	Putative relaxase	C	T				No	1	23	1	Yes
1119354	SNP	NSUI002_01158	Putative relaxase	G	A				No	1	23	1	Yes
1119357	SNP	NSUI002_01158	Putative relaxase	G	A				No	1	20, 25	2	Yes
1119360	SNP	NSUI002_01158	Putative relaxase	A	G				No	1	20, 25	2	Yes
1119362	SNP	NSUI002_01158	Putative relaxase	C	T				No	1	20, 25	2	Yes
1,119,379-1,119,380	MNV	NSUI002_01158	Putative relaxase	AT	TC		Ile	Ser	Yes	2	23	1	Yes
1119383	SNP	NSUI002_01158	Putative relaxase	A	C		Lys	Gln	Yes	1	23	1	Yes
1119396	SNP	NSUI002_01158	Putative relaxase	C	T				No	1	23	1	Yes
1119408	SNP	NSUI002_01158	Putative relaxase	T	C				No	1	20, 25	2	Yes
1119412	SNP	NSUI002_01158	Putative relaxase	T	A		Phe	Tyr	Yes	1	20, 25	2	Yes
1119432	SNP	NSUI002_01158	Putative relaxase	G	A				No	1	20, 25	2	Yes
1119435	SNP	NSUI002_01158	Putative relaxase	A	G				No	1	20, 25	2	Yes
1119443	SNP	NSUI002_01158	Putative relaxase	G	A		Val	Met	Yes	1	20, 25	2	Yes
1119453	SNP	NSUI002_01158	Putative relaxase	C	T				No	1	23	1	Yes
1119468	SNP	NSUI002_01158	Putative relaxase	C	T				No	1	23	1	Yes
1119471	SNP	NSUI002_01158	Putative relaxase	T	A		Phe	Leu	Yes	1	20, 25	2	Yes
1,119,473-1,119,474	MNV	NSUI002_01158	Putative relaxase	CC	TT				No	2	20, 25	2	Yes
1119474	SNP	NSUI002_01158	Putative relaxase	T	C				No	1	25	1	Yes
1119488	SNP	NSUI002_01158	Putative relaxase	A	G		Thr	Ala	Yes	1	20, 25	2	Yes
1119492	SNP	NSUI002_01158	Putative relaxase	C	T				No	1	20, 25	2	Yes
1119501	SNP	NSUI002_01158	Putative relaxase	A	G				No	1	25	1	Yes
1119504	SNP	NSUI002_01158	Putative relaxase	G	A				No	1	20, 25	2	Yes
1119519	SNP	NSUI002_01158	Putative relaxase	C	T				No	1	23	1	Yes
1119528	SNP	NSUI002_01158	Putative relaxase	T	C				No	1	23	1	Yes
1119531	SNP	NSUI002_01158	Putative relaxase	C	T				No	1	25	1	Yes
1119543	SNP	NSUI002_01158	Putative relaxase	C	T				No	1	25	1	Yes
1119663	SNP	NSUI002_01158	Putative relaxase	G	A				No	1	23	1	Yes
1119666	SNP	NSUI002_01158	Putative relaxase	C	T				No	1	23	1	Yes
1119681	SNP	NSUI002_01158	Putative relaxase	A	T				No	1	23	1	Yes
1119804	SNP	NSUI002_01158	Putative relaxase	T	C				No	1	23	1	Yes
1119813	SNP	NSUI002_01158	Putative relaxase	C	T				No	1	23	1	Yes
1119855	SNP	NSUI002_01158	Putative relaxase	A	G				No	1	23	1	Yes
1119862	SNP	NSUI002_01158	Putative relaxase	G	A		Gly	Asp	Yes	1	23	1	Yes
1119864	SNP	NSUI002_01158	Putative relaxase	C	T				No	1	23	1	Yes
1119873	SNP	NSUI002_01158	Putative relaxase	C	T				No	1	23	1	Yes
1119885	SNP	NSUI002_01158	Putative relaxase	G	A				No	1	23	1	Yes
1119887	SNP	NSUI002_01158	Putative relaxase	C	T				No	1	23	1	Yes
1119897	SNP	NSUI002_01158	Putative relaxase	C	T				No	1	25	1	Yes
1119906	SNP	NSUI002_01158	Putative relaxase	G	A				No	1	23	1	Yes
1119909	SNP	NSUI002_01158	Putative relaxase	C	T				No	1	25	2	Yes
1119909	SNP	NSUI002_01158	Putative relaxase	T	C				No	1	22	2	Yes
1119912	SNP	NSUI002_01158	Putative relaxase	G	A				No	1	23	1	Yes
1119915	SNP	NSUI002_01158	Putative relaxase	A	G				No	1	23	1	Yes
1,119,939-1,119,940	MNV	NSUI002_01159	Mobilisation protein	CT	TC		Tyr	His	Yes	2	25	1	Yes
1119947	SNP	NSUI002_01159	Mobilisation protein	G	A		Arg	Lys	Yes	1	23	1	Yes
1119951	SNP	NSUI002_01159	Mobilisation protein	C	T				No	1	23	1	Yes
1119955	SNP	NSUI002_01159	Mobilisation protein	G	A				No	1	23	1	Yes
1119982	SNP	NSUI002_01159	Mobilisation protein	G	A				No	1	23	1	Yes
1119985	SNP	NSUI002_01159	Mobilisation protein	A	C				No	1	20	1	Yes
1119994	SNP	NSUI002_01159	Mobilisation protein	G	A				No	1	23	1	Yes
1120033	SNP	NSUI002_01159	Mobilisation protein	A	G				No	1	23	1	Yes
1120048	SNP	NSUI002_01159	Mobilisation protein	T	C				No	1	23	1	Yes
1120057	SNP	NSUI002_01159	Mobilisation protein	T	C				No	1	23	1	Yes
1120078	SNP	NSUI002_01159	Mobilisation protein	C	T				No	1	23	1	Yes
1120138	SNP	NSUI002_01159	Mobilisation protein	C	G				No	1	23	1	Yes
1,120,167-1,120,168	MNV	NSUI002_01159	Mobilisation protein	GT	TC				No	2	20	1	Yes
1120177	SNP	NSUI002_01159	Mobilisation protein	C	T				No	1	20	1	Yes
1120183	SNP	NSUI002_01159	Mobilisation protein	A	C				No	1	23	1	Yes
1,120,210-1,120,211	MNV	NSUI002_01159	Mobilisation protein	AC	CT		Asp	Ala	Yes	2	20	1	Yes
1120213	SNP	NSUI002_01159	Mobilisation protein	C	T				No	1	20	1	Yes
1120219	SNP	NSUI002_01159	Mobilisation protein	G	A				No	1	20	1	Yes
1120231	SNP	NSUI002_01159	Mobilisation protein	C	T				No	1	23	1	Yes
1120237	SNP	NSUI002_01159	Mobilisation protein	A	G				No	1	23	1	Yes
1120251	SNP	NSUI002_01159	Mobilisation protein	C	T				No	1	20	1	Yes
1120285	SNP	NSUI002_01159	Mobilisation protein	C	T				No	1	23	1	Yes
1128690	SNP	NSUI002_01170	Hypothetical protein	A	C		Lys	Gln	Yes	1	3	1	Yes
1,128,690-1,128,691	MNV	NSUI002_01170	Hypothetical protein	TA	CC		Lys	Gln	Yes	2	12, 20, 21, 22, 26	5	Yes
1,128,690-1,128,691	MNV	NSUI002_01170	Hypothetical protein	CC	TA		Gln	Lys	Yes	2	3, 18, 23	3	Yes
1,128,704-1,128,706	MNV	NSUI002_01170	Hypothetical protein	AGA	GAC		Glu	Thr	Yes	3	7, 12, 17, 21, 26	5	Yes
1,128,704-1,128,706	MNV	NSUI002_01170	Hypothetical protein	GAC	AGA		Thr	Glu	Yes	3	23	1	Yes
1128706	SNP	NSUI002_01170	Hypothetical protein	G	A				No	1	26	1	Yes
1128708	SNP	NSUI002_01170	Hypothetical protein	C	T				No	1	7, 12, 17, 20, 21	5	Yes
1128708	SNP	NSUI002_01170	Hypothetical protein	T	C				No	1	18, 23	2	Yes
1128717	SNP	NSUI002_01170	Hypothetical protein	C	G		His	Asp	Yes	1	7, 10, 12, 15, 17, 20, 21	7	Yes
1128717	SNP	NSUI002_01170	Hypothetical protein	G	C		Asp	His	Yes	1	9, 23	2	Yes
1128723	SNP	NSUI002_01170	Hypothetical protein	T	A		Ser	Thr	Yes	1	7, 12, 15, 16, 17, 21	6	Yes
1128723	SNP	NSUI002_01170	Hypothetical protein	A	T		Thr	Ser	Yes	1	9, 23	2	Yes
1128725	SNP	NSUI002_01170	Hypothetical protein	T	G		Leu	Trp	Yes	1	7, 10, 12, 15, 16, 21	6	Yes
1128725	SNP	NSUI002_01170	Hypothetical protein	G	T		Trp	Leu	Yes	1	23	1	Yes
1,128,727-1,128,728	MNV	NSUI002_01170	Hypothetical protein	AG	CT		Gln	Pro	Yes	2	7, 12, 15, 16, 21	5	Yes
1,128,727-1,128,728	MNV	NSUI002_01170	Hypothetical protein	CT	AG		Pro	Gln	Yes	2	9, 23	2	Yes
1,128,733-1,128,735	MNV	NSUI002_01170	Hypothetical protein	TCT	AAC		Ser	Asn	Yes	3	7, 12, 15, 16, 21	5	Yes
1,128,733-1,128,735	MNV	NSUI002_01170	Hypothetical protein	AAC	TCT		Asn	Ser	Yes	3	23	1	Yes
1128735	SNP	NSUI002_01170	Hypothetical protein	T	A		Tyr	Asn	Yes	1	23	1	Yes
1,128,757-1,128,760	MNV	NSUI002_01170	Hypothetical protein	CAGT	TCAA		Ser	Gln	Yes	4	2	1	Yes
1,128,781-1,128,783	MNV	NSUI002_01170	Hypothetical protein	AGT	GAC		Ser	Asp	Yes	3	23	1	Yes
1,128,781-1,128,784	MNV	NSUI002_01170	Hypothetical protein	AGAC	CAGT		Asp	Ser	Yes	4	23	1	Yes
1128933	SNP	NSUI002_01171	DNA primase	T	A		Phe	Leu	Yes	1	16	1	Yes
1128933	SNP	NSUI002_01171	DNA primase	G	A				No	1	23	1	Yes
1128936	SNP	NSUI002_01171	DNA primase	A	T				No	1	23	1	Yes
1128938	SNP	NSUI002_01171	DNA primase	A	G		Thr	Ala	Yes	1	11	1	Yes
1,128,939-1,128,942	MNV	NSUI002_01171	DNA primase	ACAT	TACC		Lys, His	Asn, Thr	Yes	4	23	1	Yes
1,128,940-1,128,941	MNV	NSUI002_01171	DNA primase	AC	CA		Thr	His	Yes	2	23	1	Yes
1,128,940-1,128,942	MNV	NSUI002_01171	DNA primase	GCA	TAC		Lys, His	Asn, Thr	Yes	3	11, 16	2	Yes
1,128,941-1,128,942	MNV	NSUI002_01171	DNA primase	TA	GC		Asn, Thr	Lys, Pro	Yes	2	16	1	Yes
1128944	SNP	NSUI002_01171	DNA primase	G	A		Asp	Asn	Yes	1	11	1	Yes
1,128,945-1,128,947	MNV	NSUI002_01171	DNA primase	TGG	AAA		Trp	Lys	Yes	3	23	1	Yes
1128946	SNP	NSUI002_01171	DNA primase	A	G		Lys	Arg	Yes	1	23	1	Yes
1,128,946-1,128,947	MNV	NSUI002_01171	DNA primase	CG	AA		Arg	Lys	Yes	2	11, 16	2	Yes
1128947	SNP	NSUI002_01171	DNA primase	A	C		Lys	Gln	Yes	1	16	1	Yes
1128949	SNP	NSUI002_01171	DNA primase	A	G		Lys	Arg	Yes	1	11	1	Yes
1128954	SNP	NSUI002_01171	DNA primase	A	G				No	1	11	1	Yes
1,128,962-1,128,965	MNV	NSUI002_01171	DNA primase	GATC	AGCA		Asp, His	Ser, Asn	Yes	4	11, 16	2	Yes
1,128,966-1,128,970	MNV	NSUI002_01171	DNA primase	ATAAG	TCCGA		Asn, Lys	Ile, Arg	Yes	5	23	1	Yes
1,128,968-1,128,969	MNV	NSUI002_01171	DNA primase	TA	CC				No	2	11, 16	2	Yes
1,128,968-1,128,969	MNV	NSUI002_01171	DNA primase	CC	TA				No	2	23	1	Yes
1128972	SNP	NSUI002_01171	DNA primase	C	T				No	1	11, 16	2	Yes
1128977	SNP	NSUI002_01171	DNA primase	A	C		Lys	Gln	Yes	1	11, 12, 16	3	Yes
1128979	SNP	NSUI002_01171	DNA primase	T	C		Leu	Ser	Yes	1	7, 23	2	Yes
1,128,979-1,128,980	MNV	NSUI002_01171	DNA primase	TT	AC		Leu	Thr	Yes	2	13	1	Yes
1,128,979-1,128,981	MNV	NSUI002_01171	DNA primase	AAC	GTT		Thr	Leu	Yes	3	7, 11, 12, 13, 15, 16, 23	7	Yes
1128981	SNP	NSUI002_01171	DNA primase	G	A				No	1	23	1	Yes
1128983	SNP	NSUI002_01171	DNA primase	C	A		Gln	Lys	Yes	1	7, 11, 12, 13, 15, 16	6	Yes
1128983	SNP	NSUI002_01171	DNA primase	A	C		Lys	Gln	Yes	1	10	1	Yes
1128987	SNP	NSUI002_01171	DNA primase	A	G				No	1	7, 11, 12, 13, 15, 16	6	Yes
1128987	SNP	NSUI002_01171	DNA primase	G	A				No	1	10	1	Yes
1128989	SNP	NSUI002_01171	DNA primase	T	A		Ser	Thr	Yes	1	23	1	Yes
1128990	SNP	NSUI002_01171	DNA primase	G	A				No	1	7, 11, 12, 13, 15, 16	6	Yes
1128990	SNP	NSUI002_01171	DNA primase	A	G				No	1	10	1	Yes
1128996	SNP	NSUI002_01171	DNA primase	G	T				No	1	7, 11, 12, 13, 15, 16	6	Yes
1128996	SNP	NSUI002_01171	DNA primase	G	T				No	1	10	1	Yes
1128998	SNP	NSUI002_01171	DNA primase	G	C		Leu	Val	Yes	1	7, 11, 12, 13, 15, 16	6	Yes
1128998	SNP	NSUI002_01171	DNA primase	G	C		Val	Leu	Yes	1	10	1	Yes
1128998	SNP	NSUI002_01171	DNA primase	T	G		Leu	Val	Yes	1	23	1	Yes
1,129,002-1,129,003	MNV	NSUI002_01171	DNA primase	GT	AA		Ser	Lys	Yes	2	23	1	Yes
1129003	SNP	NSUI002_01171	DNA primase	G	A		Arg	Lys	Yes	1	7, 11, 12, 13, 15, 16	6	Yes
1129003	SNP	NSUI002_01171	DNA primase	A	G		Lys	Arg	Yes	1	10, 23	2	Yes
1129007	SNP	NSUI002_01171	DNA primase	T	C				No	1	7, 11, 12, 13, 15, 16	6	Yes
1129007	SNP	NSUI002_01171	DNA primase	C	T				No	1	10	1	Yes
1,129,011-1,129,012	MNV	NSUI002_01171	DNA primase	TA	AT		Leu	Tyr	Yes	2	7, 11, 12, 13, 15, 16	6	Yes
1,129,011-1,129,012	MNV	NSUI002_01171	DNA primase	AT	TA		Tyr	Leu	Yes	2	10, 23	2	Yes
1,129,011-1,129,014	MNV	NSUI002_01171	DNA primase	ACTA	TTAT		Lys, Leu	Asn, Tyr	Yes	4	23	1	Yes
1129014	SNP	NSUI002_01171	DNA primase	A	T		Lys	Asn	Yes	1	7, 11, 12, 13, 15, 16	6	Yes
1129014	SNP	NSUI002_01171	DNA primase	T	A		Asn	Lys	Yes	1	10, 23	2	Yes
1129016-1129017	MNV	NSUI002_01171	DNA primase	GG	TA		Lys, Asp	Asn, Asn	Yes	2	7, 11, 12, 13, 15, 16	6	Yes
1129018	SNP	NSUI002_01171	DNA primase	G	A		Ser	Asn	Yes	1	23	1	Yes
1129020	SNP	NSUI002_01171	DNA primase	G	A				No	1	23	1	Yes
1129023	SNP	NSUI002_01171	DNA primase	G	T		*	Tyr	Yes	1	23	1	Yes
1,129,023-1,129,025	MNV	NSUI002_01171	DNA primase	CGA	TAT		Arg	Tyr	Yes	3	7, 11, 12, 13, 15, 16	6	Yes
1129029	SNP	NSUI002_01171	DNA primase	G	A				No	1	7, 11, 12, 13, 15, 16	6	Yes
1,129,048-1,129,050	MNV	NSUI002_01171	DNA primase	GTT	AGC		Leu	Ala	Yes	3	7, 11, 12, 13, 15, 16	6	Yes
1129053	SNP	NSUI002_01171	DNA primase	A	T				No	1	7, 11, 12, 13, 15, 16	6	Yes
1129059	SNP	NSUI002_01171	DNA primase	T	G				No	1	7, 11, 12, 13, 15, 16	6	Yes
1,129,062-1,129,063	MNV	NSUI002_01171	DNA primase	GC	AA		Gly	Glu	Yes	2	23	1	Yes
1129063	SNP	NSUI002_01171	DNA primase	G	A		Gly	Glu	Yes	1	7, 11, 12, 13, 15, 16	6	Yes
1129063	SNP	NSUI002_01171	DNA primase	A	G		Glu	Gly	Yes	1	23	1	Yes
1129065	SNP	NSUI002_01171	DNA primase	A	G				No	1	7, 11, 12, 13, 15, 16	6	Yes
1129068	SNP	NSUI002_01171	DNA primase	G	A				No	1	7, 11, 12, 13, 15, 16	6	Yes
1,129,077-1,129,078	MNV	NSUI002_01171	DNA primase	TA	GT		Leu	Cys	Yes	2	7, 11, 12, 13, 15, 16	6	Yes
1129080	SNP	NSUI002_01171	DNA primase	T	C				No	1	7, 11, 12, 13, 15, 16	6	Yes
1,129,084-1,129,088	MNV	NSUI002_01171	DNA primase	TCTCA	GAAAC		Ser, Gln	Glu, Thr	Yes	5	7, 11, 12, 13, 15, 16	6	Yes
1,129,086-1,129,090	MNV	NSUI002_01171	DNA primase	TCACC	CTGAA		Ile, Thr	Thr, Glu	Yes	5	23	1	Yes
1129087	SNP	NSUI002_01171	DNA primase	A	C		Glu	Ala	Yes	1	23	1	Yes
1129090	SNP	NSUI002_01171	DNA primase	C	T		Thr	Ile	Yes	1	23	1	Yes
1,129,090-1,129,092	MNV	NSUI002_01171	DNA primase	GCT	CAC		Leu	Thr	Yes	3	7, 11, 12, 13, 15, 16	6	Yes
1129092	SNP	NSUI002_01171	DNA primase	A	C				No	1	23	1	Yes
1129104	SNP	NSUI002_01171	DNA primase	T	G		Asp	Glu	Yes	1	7, 11, 12, 13, 15, 16	6	Yes
1129107	SNP	NSUI002_01171	DNA primase	A	T				No	1	7, 11, 12, 13, 15, 16	6	Yes
1129110	SNP	NSUI002_01171	DNA primase	G	A				No	1	7, 11, 12, 13, 15, 16	6	Yes
1129112	SNP	NSUI002_01171	DNA primase	C	T				No	1	7, 11, 12, 13, 15, 16	6	Yes
1129125	SNP	NSUI002_01171	DNA primase	A	T		Glu	Asp	Yes	1	7, 11, 12, 13, 15, 16	6	Yes
1129131	SNP	NSUI002_01171	DNA primase	A	G				No	1	7, 11, 12, 13, 15, 16	6	Yes
1129137	SNP	NSUI002_01171	DNA primase	G	A				No	1	7, 11, 12, 13, 15, 16	6	Yes
1129143	SNP	NSUI002_01171	DNA primase	C	T				No	1	7, 11, 12, 13, 15, 16	6	Yes
1129146	SNP	NSUI002_01171	DNA primase	T	C				No	1	7, 11, 12, 13, 15, 16	6	Yes
1129158	SNP	NSUI002_01171	DNA primase	A	C				No	1	7, 11, 12, 13, 15, 16	6	Yes
1,129,163-1,129,164	MNV	NSUI002_01171	DNA primase	CA	AT		Phe, Ile	Leu, Leu	Yes	2	23	1	Yes
1,129,165-1,129,169	MNV	NSUI002_01171	DNA primase	AATGC	GGCTT		Asn, Ala	Gly, Leu	Yes	5	7, 11, 12, 13, 15, 16	6	Yes
1,129,172-1,129,173	MNV	NSUI002_01171	DNA primase	TT	CC		Ser	Pro	Yes	2	7, 11, 12, 13, 15, 16	6	Yes
1129176	SNP	NSUI002_01171	DNA primase	T	G				No	1	7, 11, 12, 13, 15, 16	6	Yes
1129179	SNP	NSUI002_01171	DNA primase	A	G				No	1	7, 12, 13, 15, 16	5	Yes
1129179	SNP	NSUI002_01171	DNA primase	G	A				No	1	23	1	Yes
1,129,179-1,129,180	MNV	NSUI002_01171	DNA primase	GA	AG		Arg	Gln	Yes	2	23	1	Yes
1129182	SNP	NSUI002_01171	DNA primase	C	T				No	1	7, 12, 13, 15, 16	5	Yes
1129185	SNP	NSUI002_01171	DNA primase	T	C				No	1	23	1	Yes
1129191	SNP	NSUI002_01171	DNA primase	A	T				No	1	7, 11, 12, 13, 15, 16	6	Yes
1129206	SNP	NSUI002_01171	DNA primase	A	T				No	1	7, 12, 13, 15, 16	5	Yes
1129209	SNP	NSUI002_01171	DNA primase	G	T		Gln	His	Yes	1	7, 12, 13, 15, 16	5	Yes
1129215	SNP	NSUI002_01171	DNA primase	T	C				No	1	7, 12, 13, 15, 16	5	Yes
1,129,221-1,129,222	MNV	NSUI002_01171	DNA primase	GC	CG		Ser	Thr	Yes	2	7, 9, 12, 16, 23	5	Yes
1129222	SNP	NSUI002_01171	DNA primase	C	G		Thr	Arg	Yes	1	12, 23	2	Yes
1129224	SNP	NSUI002_01171	DNA primase	T	A		Phe	Leu	Yes	1	7, 10, 12, 16	4	Yes
1129226	SNP	NSUI002_01171	DNA primase	C	T				No	1	7, 9, 12, 16	4	Yes
1,129,229-1,129,230	MNV	NSUI002_01171	DNA primase	CA	TC				No	2	7, 9, 16	3	Yes
1129236	SNP	NSUI002_01171	DNA primase	T	A		Asn	Lys	Yes	1	9, 16	2	Yes
1129239	SNP	NSUI002_01171	DNA primase	A	C				No	1	9, 16	2	Yes
1129242	SNP	NSUI002_01171	DNA primase	A	T				No	1	16	1	Yes
1129308	SNP	NSUI002_01171	DNA primase	A	T				No	1	23	1	Yes
1129332	SNP	NSUI002_01171	DNA primase	G	T				No	1	23	1	Yes
1129352	SNP	NSUI002_01171	DNA primase	C	T				No	1	23	1	Yes
1129359	SNP	NSUI002_01171	DNA primase	C	G		His	Gln	Yes	1	23	1	Yes
1129361	SNP	NSUI002_01171	DNA primase	A	C		Lys	Gln	Yes	1	23	1	Yes
1129368	SNP	NSUI002_01171	DNA primase	G	A				No	1	22	1	Yes
1,129,461-1,129,462	MNV	NSUI002_01171	DNA primase	GA	AC		Gly	Asp	Yes	2	9	1	Yes
1,129,461-1,129,462	MNV	NSUI002_01171	DNA primase	AC	GA		Asp	Gly	Yes	2	11	1	Yes
1129462	SNP	NSUI002_01171	DNA primase	G	A		Gly	Asp	Yes	1	11	1	Yes
1129462	SNP	NSUI002_01171	DNA primase	A	G		Asp	Gly	Yes	1	9	1	Yes
1129498	SNP	NSUI002_01171	DNA primase	G	A		Arg	Lys	Yes	1	11, 13	2	Yes
1129502	SNP	NSUI002_01171	DNA primase	G	C		Glu	Gln	Yes	1	11, 13	2	Yes
1,129,502-1,129,503	MNV	NSUI002_01171	DNA primase	TC	AG		Asn, Gln	Lys, Glu	Yes	2	11, 13	2	Yes
1129505	SNP	NSUI002_01171	DNA primase	A	G		Asn	Asp	Yes	1	11, 13	2	Yes
1129508	SNP	NSUI002_01171	DNA primase	G	A		Asp	Asn	Yes	1	11, 13	2	Yes
1129515	SNP	NSUI002_01171	DNA primase	T	C				No	1	11, 13	2	Yes
1129518	SNP	NSUI002_01171	DNA primase	T	G				No	1	15	1	Yes
1129518	SNP	NSUI002_01171	DNA primase	G	T				No	1	11, 13	2	Yes
1129527	SNP	NSUI002_01171	DNA primase	C	T				No	1	7, 15, 16	3	Yes
1129527	SNP	NSUI002_01171	DNA primase	T	C				No	1	3, 9, 11, 13, 23	5	Yes
1129638	SNP	NSUI002_01171	DNA primase	T	C				No	1	23	1	Yes
1129770	SNP	NSUI002_01171	DNA primase	G	A				No	1	25	1	Yes
1129782	SNP	NSUI002_01171	DNA primase	T	C				No	1	25	1	Yes
1129785	SNP	NSUI002_01171	DNA primase	C	T				No	1	25	1	Yes
1129788	SNP	NSUI002_01171	DNA primase	A	G				No	1	25	1	Yes
1,129,790-1,129,791	MNV	NSUI002_01171	DNA primase	TG	CC		Val	Leu	Yes	2	25	1	Yes
1129794	SNP	NSUI002_01171	DNA primase	G	A				No	1	25	1	Yes
1129796	SNP	NSUI002_01171	DNA primase	G	A		Glu	Lys	Yes	1	25	1	Yes
1129800	SNP	NSUI002_01171	DNA primase	C	T				No	1	25	1	Yes
1129803	SNP	NSUI002_01171	DNA primase	T	C				No	1	25	1	Yes
1129806	SNP	NSUI002_01171	DNA primase	T	G				No	1	25	1	Yes
1129809	SNP	NSUI002_01171	DNA primase	T	A				No	1	25	1	Yes
1129817	SNP	NSUI002_01171	DNA primase	G	A		Val	Met	Yes	1	1, 20, 25	3	Yes
1129821	SNP	NSUI002_01171	DNA primase	A	G				No	1	1, 20, 25	3	Yes
1129830	SNP	NSUI002_01171	DNA primase	C	T				No	1	1, 20, 25	3	Yes
1129833	SNP	NSUI002_01171	DNA primase	A	T				No	1	1	1	Yes
1129836	SNP	NSUI002_01171	DNA primase	A	G				No	1	20	1	Yes
1129836	SNP	NSUI002_01171	DNA primase	G	A				No	1	26	1	Yes
1129845	SNP	NSUI002_01171	DNA primase	A	G				No	1	20	1	Yes
1,129,850-1,129,851	MNV	NSUI002_01171	DNA primase	TA	CG		Ile	Val	Yes	2	20	1	Yes
1129854	SNP	NSUI002_01171	DNA primase	A	T				No	1	18, 20	2	Yes
1129854	SNP	NSUI002_01171	DNA primase	T	A				No	1	3	1	Yes
1129856	SNP	NSUI002_01171	DNA primase	A	C		Ser	Arg	Yes	1	18, 20	2	Yes
1129856	SNP	NSUI002_01171	DNA primase	C	A		Arg	Ser	Yes	1	3	1	Yes
1129869	SNP	NSUI002_01171	DNA primase	C	T				No	1	13, 16, 18, 20	4	Yes
1129869	SNP	NSUI002_01171	DNA primase	T	C				No	1	3, 15	2	Yes
1129872	SNP	NSUI002_01171	DNA primase	T	C				No	1	13, 16, 18, 20	4	Yes
1129872	SNP	NSUI002_01171	DNA primase	C	T				No	1	3, 9, 15	3	Yes
1129881	SNP	NSUI002_01171	DNA primase	T	C				No	1	13, 16, 17, 18, 20	5	Yes
1129881	SNP	NSUI002_01171	DNA primase	C	T				No	1	3, 9, 15	3	Yes
1129884	SNP	NSUI002_01171	DNA primase	C	G				No	1	7, 16, 18, 20	4	Yes
1129884	SNP	NSUI002_01171	DNA primase	G	C				No	1	2, 15, 21	3	Yes
1129895	SNP	NSUI002_01171	DNA primase	C	A				No	1	7, 10, 13, 16, 18, 20	6	Yes
1129895	SNP	NSUI002_01171	DNA primase	A	C				No	1	3, 9, 15, 21	4	Yes
1129905	SNP	NSUI002_01171	DNA primase	T	C				No	1	7, 10, 13, 16, 18, 20	6	Yes
1129905	SNP	NSUI002_01171	DNA primase	C	T				No	1	9, 15, 21	3	Yes
1129908	SNP	NSUI002_01171	DNA primase	C	A		Asp	Glu	Yes	1	10, 13, 16, 18, 20	5	Yes
1129908	SNP	NSUI002_01171	DNA primase	A	C		Glu	Asp	Yes	1	3, 9, 21	3	Yes
1129914	SNP	NSUI002_01171	DNA primase	C	T				No	1	10, 13, 16, 18, 20	5	Yes
1129914	SNP	NSUI002_01171	DNA primase	T	C				No	1	9, 11	2	Yes
1129923	SNP	NSUI002_01171	DNA primase	T	C				No	1	7, 10, 13, 18, 20	5	Yes
1129923	SNP	NSUI002_01171	DNA primase	C	T				No	1	9, 11	2	Yes
1129925	SNP	NSUI002_01171	DNA primase	G	A		Val	Ile	Yes	1	23	1	Yes
1,129,925-1,129,926	MNV	NSUI002_01171	DNA primase	CA	AG		His, Ile	Gln, Val	Yes	2	7, 13, 18, 20, 23	5	Yes
1,129,925-1,129,926	MNV	NSUI002_01171	DNA primase	AG	CA		Gln, Val	His, Ile	Yes	2	9	1	Yes
1129929	SNP	NSUI002_01171	DNA primase	A	G				No	1	7, 13, 18, 20	4	Yes
1129929	SNP	NSUI002_01171	DNA primase	G	A				No	1	9, 21	2	Yes
1129937	SNP	NSUI002_01171	DNA primase	C	T				No	1	11, 18	2	Yes
1,129,937-1,129,938	MNV	NSUI002_01171	DNA primase	TT	AC				No	2	7, 13, 18, 20	4	Yes
1129938	SNP	NSUI002_01171	DNA primase	T	A				No	1	11	1	Yes
1129942	SNP	NSUI002_01171	DNA primase	G	A		Arg	Lys	Yes	1	7, 13	2	Yes
1129942	SNP	NSUI002_01171	DNA primase	A	G		Lys	Arg	Yes	1	9	1	Yes
1129944	SNP	NSUI002_01171	DNA primase	C	T				No	1	7, 13, 18	3	Yes
1129944	SNP	NSUI002_01171	DNA primase	T	C				No	1	9	1	Yes
1129947	SNP	NSUI002_01171	DNA primase	C	T				No	1	7, 13	2	Yes
1129951	SNP	NSUI002_01171	DNA primase	G	A		Cys	Tyr	Yes	1	18	1	Yes
1129953	SNP	NSUI002_01171	DNA primase	T	C				No	1	18	1	Yes
1129956	SNP	NSUI002_01171	DNA primase	G	A				No	1	7, 13, 18	3	Yes
1129962	SNP	NSUI002_01171	DNA primase	G	A				No	1	7	1	Yes
1129962	SNP	NSUI002_01171	DNA primase	A	G				No	1	2	1	Yes
1129965	SNP	NSUI002_01171	DNA primase	T	A				No	1	13	1	Yes
1129968	SNP	NSUI002_01171	DNA primase	G	T				No	1	2	1	Yes
1129971	SNP	NSUI002_01171	DNA primase	T	G		Asp	Glu	Yes	1	7, 13	2	Yes
1129973	SNP	NSUI002_01171	DNA primase	A	C		Lys	Glu	Yes	1	13	1	Yes
1129980	SNP	NSUI002_01171	DNA primase	C	G				No	1	13	1	Yes
1129992	SNP	NSUI002_01171	DNA primase	A	G				No	1	13	1	Yes
1,129,996-1,129,997	MNV	NSUI002_01171	DNA primase	GC	AA		Ala	Lys	Yes	2	13	1	Yes
1130000	SNP	NSUI002_01171	DNA primase	A	G		Lys	Glu	Yes	1	13	1	Yes
1130006	SNP	NSUI002_01171	DNA primase	C	A				No	1	13	1	Yes
1148956	SNP	NSUI002_01192	SNF2 family protein	A	C				No	1	20	1	Yes
1154220	SNP	NSUI002_01193	Hypothetical protein	T	C		Phe	Leu	Yes	1	14	1	Yes
1154222	SNP	NSUI002_01193	Hypothetical protein	C	G		Thr	Ser	Yes	1	14	1	Yes
1154224	SNP	NSUI002_01193	Hypothetical protein	C	T				No	1	14	1	Yes
1154227	SNP	NSUI002_01193	Hypothetical protein	T	A				No	1	14	1	Yes
1,154,229-1,154,230	MNV	NSUI002_01193	Hypothetical protein	GT	AC		Ser	Pro	Yes	2	14	1	Yes
1154233	SNP	NSUI002_01193	Hypothetical protein	C	T				No	1	14	1	Yes
1154239	SNP	NSUI002_01193	Hypothetical protein	G	C		Glu	Asp	Yes	1	14	1	Yes
1,154,242-1,154,244	MNV	NSUI002_01193	Hypothetical protein	GAG	AGT		Glu	Ser	Yes	3	14	1	Yes
1154247	SNP	NSUI002_01193	Hypothetical protein	A	G		Asn	Asp	Yes	1	14	1	Yes
1154278	SNP	NSUI002_01193	Hypothetical protein	T	C				No	1	23	1	Yes
1154389	SNP	NSUI002_01193	Hypothetical protein	G	T				No	1	23	1	Yes
1154396	SNP	NSUI002_01193	Hypothetical protein	A	T		Asp	Val	Yes	1	23	1	Yes
1154431	SNP	NSUI002_01193	Hypothetical protein	G	A				No	1	23	1	Yes
1154449	SNP	NSUI002_01193	Hypothetical protein	C	T				No	1	23	1	Yes
1154582	SNP	NSUI002_01194	Calcium-binding protein	C	T				No	1	25	1	Yes
1154677	SNP	NSUI002_01194	Calcium-binding protein	G	A		Asp	Asn	Yes	1	23	1	Yes
1154681	SNP	NSUI002_01194	Calcium-binding protein	G	A				No	1	14	1	Yes
1154684	SNP	NSUI002_01194	Calcium-binding protein	A	G				No	1	14	1	Yes
1,154,692-1,154,693	MNV	NSUI002_01194	Calcium-binding protein	64delACinsGT	AC				No	2	14	1	Yes
1154696	SNP	NSUI002_01194	Calcium-binding protein	A	G				No	1	14	1	Yes
1154705	SNP	NSUI002_01194	Calcium-binding protein	G	A				No	1	14	1	Yes
1154708	SNP	NSUI002_01194	Calcium-binding protein	A	G				No	1	14	1	Yes
1154710	SNP	NSUI002_01194	Calcium-binding protein	C	T				No	1	14, 23	2	Yes
1154717	SNP	NSUI002_01194	Calcium-binding protein	G	A				No	1	23	1	Yes
1,154,729-1,154,730	MNV	NSUI002_01194	Calcium-binding protein	GA	AG		Arg	Lys	Yes	2	14	1	Yes
1,154,733-1,154,735	MNV	NSUI002_01194	Calcium-binding protein	CAC	TGA		Thr	Glu	Yes	3	14	1	Yes
1,154,741-1,154,742	MNV	NSUI002_01194	Calcium-binding protein	AC	CT		Asn	Thr	Yes	2	14	1	Yes
1154747	SNP	NSUI002_01194	Calcium-binding protein	T	A				No	1	14	1	Yes
1154750	SNP	NSUI002_01194	Calcium-binding protein	A	T		Lys	Asn	Yes	1	14	1	Yes
1154752	SNP	NSUI002_01194	Calcium-binding protein	G	A		Asp	Asn	Yes	1	14	1	Yes
1154756	SNP	NSUI002_01195	Agglutinin receptor	A	G				No	1	14	1	Yes
1154759	SNP	NSUI002_01195	Agglutinin receptor	C	G		Asn	Lys	Yes	1	14	1	Yes
1154762	SNP	NSUI002_01195	Agglutinin receptor	C	G		Asp	Glu	Yes	1	14	1	Yes
1154769	SNP	NSUI002_01195	Agglutinin receptor	T	A		Met	Lys	Yes	1	14	1	Yes
1154774	Replacement	NSUI002_01195	Agglutinin receptor	CGC	G		-	FS	Yes	3	14	1	Yes
1154777	SNP	NSUI002_01195	Agglutinin receptor	G	A				No	1	23	1	Yes
1,154,777-1,154,778	Deletion	NSUI002_01195	Agglutinin receptor	TTCT	-		-	FS	Yes	4	14	1	Yes
1154783	SNP	NSUI002_01195	Agglutinin receptor	C	T				No	1	14	1	Yes
1154789	SNP	NSUI002_01195	Agglutinin receptor	G	A				No	1	23	1	Yes
1,154,790-1,154,792	MNV	NSUI002_01195	Agglutinin receptor	CCT	TAC		Leu	Thr	Yes	3	14	1	Yes
1154795	SNP	NSUI002_01195	Agglutinin receptor	A	T				No	1	14	1	Yes
1,154,797-1,154,798	MNV	NSUI002_01195	Agglutinin receptor	TT	AC		Phe	Leu	Yes	2	14	1	Yes
1,154,803-1,154,804	MNV	NSUI002_01195	Agglutinin receptor	CC	TA		Leu	Ile	Yes	2	14	1	Yes
1154807	SNP	NSUI002_01195	Agglutinin receptor	T	C				No	1	23	1	Yes
1,154,807-1,154,808	MNV	NSUI002_01195	Agglutinin receptor	GA	CC		Gly	Ala	Yes	2	14	1	Yes
1154810	SNP	NSUI002_01195	Agglutinin receptor	T	A				No	1	14	1	Yes
1,154,815-1,154,816	MNV	NSUI002_01195	Agglutinin receptor	CG	GA		Phe, Val	Leu,Ile	Yes	2	14	1	Yes
1,154,818-1,154,820	MNV	NSUI002_01195	Agglutinin receptor	CGC	GCT		Ala	Gly	Yes	3	14	1	Yes
1154828	SNP	NSUI002_01195	Agglutinin receptor	T	C				No	1	14	1	Yes
1154830	SNP	NSUI002_01195	Agglutinin receptor	T	A		Ser	Thr	Yes	1	14, 23	2	Yes
1,154,833-1,154,837	MNV	NSUI002_01195	Agglutinin receptor	GAGTC	ACAGG		Ser, Gln	Gln, Glu	Yes	5	14	1	Yes
1154834	SNP	NSUI002_01195	Agglutinin receptor	A	G				No	1	23	1	Yes
1154840	SNP	NSUI002_01195	Agglutinin receptor	A	G				No	1	14	1	Yes
1154852	SNP	NSUI002_01195	Agglutinin receptor	A	G				No	1	14	1	Yes
1154855	SNP	NSUI002_01195	Agglutinin receptor	C	T				No	1	14	1	Yes
1154858	SNP	NSUI002_01195	Agglutinin receptor	T	C				No	1	14	1	Yes
1154859	SNP	NSUI002_01195	Agglutinin receptor	A	G		Asn	Ser	Yes	1	23	1	Yes
1154870	SNP	NSUI002_01195	Agglutinin receptor	A	T				No	1	14	1	Yes
1154966	SNP	NSUI002_01195	Agglutinin receptor	C	T				No	1	23	1	Yes
1154984	SNP	NSUI002_01195	Agglutinin receptor	G	A				No	1	23	1	Yes
1154996	SNP	NSUI002_01195	Agglutinin receptor	C	T				No	1	23	1	Yes
1155019	SNP	NSUI002_01195	Agglutinin receptor	A	G		Thr	Ala	Yes	1	23	1	Yes
1155035	SNP	NSUI002_01195	Agglutinin receptor	G	A				No	1	23	1	Yes
1155038	SNP	NSUI002_01195	Agglutinin receptor	G	T				No	1	23	1	Yes
1155059	SNP	NSUI002_01195	Agglutinin receptor	C	T				No	1	23	1	Yes
1155108	SNP	NSUI002_01195	Agglutinin receptor	C	T		Ser	Leu	Yes	1	23	1	Yes
1155113	SNP	NSUI002_01195	Agglutinin receptor	T	C				No	1	23	1	Yes
1155131	SNP	NSUI002_01195	Agglutinin receptor	G	A				No	1	23	1	Yes
1155195	SNP	NSUI002_01195	Agglutinin receptor	C	T		Thr	Ile	Yes	1	23	1	Yes
1155203	SNP	NSUI002_01195	Agglutinin receptor	A	G				No	1	23	1	Yes
1155217	SNP	NSUI002_01195	Agglutinin receptor	T	A		Cys	Ser	Yes	1	25	1	Yes
1155233	SNP	NSUI002_01195	Agglutinin receptor	T	C				No	1	14	1	Yes
1155236	SNP	NSUI002_01195	Agglutinin receptor	C	G		Asp	Glu	Yes	1	14	1	Yes
1155239	SNP	NSUI002_01195	Agglutinin receptor	C	T				No	1	14	1	Yes
1,155,245-1,155,246	MNV	NSUI002_01195	Agglutinin receptor	GC	AG		Ser	Lys	Yes	2	14	1	Yes
1155254	SNP	NSUI002_01195	Agglutinin receptor	C	T				No	1	14	1	Yes
1155257	SNP	NSUI002_01195	Agglutinin receptor	T	C				No	1	14	1	Yes
1155259	SNP	NSUI002_01195	Agglutinin receptor	G	A		Asp	Asn	Yes	1	14	1	Yes
1155263	SNP	NSUI002_01195	Agglutinin receptor	C	A		Asp	Glu	Yes	1	14	1	Yes
1155269	SNP	NSUI002_01195	Agglutinin receptor	C	T				No	1	14	1	Yes
1,155,271-1,155,272	MNV	NSUI002_01195	Agglutinin receptor	CC	TG		Arg	Gly	Yes	2	14	1	Yes
1155272	SNP	NSUI002_01195	Agglutinin receptor	C	T				No	1	23	1	Yes
1155275	SNP	NSUI002_01195	Agglutinin receptor	G	A				No	1	14	1	Yes
1155278	SNP	NSUI002_01195	Agglutinin receptor	C	T				No	1	14	1	Yes
1,155,280-1,155,281	MNV	NSUI002_01195	Agglutinin receptor	CA	AT		Phe, Ile	Leu, Phe	Yes	2	14	1	Yes
1155281	SNP	NSUI002_01195	Agglutinin receptor	Leu	C		Leu	Phe	Yes	1	14	1	Yes
1155287	SNP	NSUI002_01195	Agglutinin receptor	A	T				No	1	23	1	Yes
1155311	SNP	NSUI002_01195	Agglutinin receptor	T	A				No	1	23	1	Yes
1155323	SNP	NSUI002_01195	Agglutinin receptor	T	C				No	1	23	1	Yes
1155389	SNP	NSUI002_01195	Agglutinin receptor	T	C				No	1	23	1	Yes
1155498	SNP	NSUI002_01195	Agglutinin receptor	A	G		Asp	Gly	Yes	1	23	1	Yes
1155521	SNP	NSUI002_01195	Agglutinin receptor	G	A				No	1	14	1	Yes
1155524	SNP	NSUI002_01195	Agglutinin receptor	T	A				No	1	14	1	Yes
1,155,526-1,155,527	MNV	NSUI002_01195	Agglutinin receptor	TA	GG		Ile	Val	Yes	2	14	1	Yes
1155533	SNP	NSUI002_01195	Agglutinin receptor	A	G				No	1	14	1	Yes
1155539	SNP	NSUI002_01195	Agglutinin receptor	C	G				No	1	14	1	Yes
1,155,541-1,155,542	MNV	NSUI002_01195	Agglutinin receptor	GC	CA		Pro	Thr	Yes	2	14	1	Yes
1155545	SNP	NSUI002_01195	Agglutinin receptor	G	T				No	1	14	1	Yes
1155554	SNP	NSUI002_01195	Agglutinin receptor	A	G				No	1	14	1	Yes
1155563	SNP	NSUI002_01195	Agglutinin receptor	A	G				No	1	14	1	Yes
1155566	SNP	NSUI002_01195	Agglutinin receptor	T	G				No	1	14	1	Yes
1155572	SNP	NSUI002_01195	Agglutinin receptor	T	C				No	1	14	1	Yes
1155575	SNP	NSUI002_01195	Agglutinin receptor	T	G		Asp	Glu	Yes	1	23	1	Yes
1155723	SNP	NSUI002_01195	Agglutinin receptor	A	G		Asp	Gly	Yes	1	23	1	Yes
1155828	SNP	NSUI002_01195	Agglutinin receptor	A	T		Asp	Val	Yes	1	23	1	Yes
1,155,856-1,155,857	MNV	NSUI002_01195	Agglutinin receptor	AC	CT				No	2	23	1	Yes
1155878	SNP	NSUI002_01195	Agglutinin receptor	A	G				No	1	23	1	Yes
1155890	SNP	NSUI002_01195	Agglutinin receptor	C	T				No	1	23	1	Yes
1156145	SNP	NSUI002_01195	Agglutinin receptor	C	T				No	1	14	1	Yes
1156148	SNP	NSUI002_01195	Agglutinin receptor	C	T				No	1	14	1	Yes
1,156,161-1,156,162	MNV	NSUI002_01195	Agglutinin receptor	GC	CA		Ala	Gln	Yes	2	14	1	Yes
1156166	SNP	NSUI002_01195	Agglutinin receptor	G	A				No	1	14	1	Yes
1156225	SNP	NSUI002_01195	Agglutinin receptor	T	G		Ser	Ala	Yes	1	23	1	Yes
1156257	SNP	NSUI002_01195	Agglutinin receptor	G	A		Gly	Asp	Yes	1	23	1	Yes
1156262	SNP	NSUI002_01195	Agglutinin receptor	T	A				No	1	23	1	Yes
1156391	SNP	NSUI002_01195	Agglutinin receptor	T	C				No	1	23	1	Yes
1156423	SNP	NSUI002_01195	Agglutinin receptor	G	A		Val	Met	Yes	1	23	1	Yes
1156433	SNP	NSUI002_01195	Agglutinin receptor	C	T				No	1	25	1	Yes
1156439	SNP	NSUI002_01195	Agglutinin receptor	T	C				No	1	23	1	Yes
1156448	SNP	NSUI002_01195	Agglutinin receptor	T	C				No	1	23	1	Yes
1156451	SNP	NSUI002_01195	Agglutinin receptor	G	A				No	1	23	1	Yes
1156454	SNP	NSUI002_01195	Agglutinin receptor	C	T				No	1	23	1	Yes
1156457	SNP	NSUI002_01195	Agglutinin receptor	A	C				No	1	23	1	Yes
1156460	SNP	NSUI002_01195	Agglutinin receptor	T	C				No	1	23	1	Yes
1156463	SNP	NSUI002_01195	Agglutinin receptor	A	G				No	1	23	1	Yes
1156538	SNP	NSUI002_01195	Agglutinin receptor	C	T				No	1	23	1	Yes
1156617	SNP	NSUI002_01195	Agglutinin receptor	C	T		Thr	Ile	Yes	1	23	1	Yes
1156693	SNP	NSUI002_01195	Agglutinin receptor	T	A		Ser	Thr	Yes	1	23	1	Yes
1156709	SNP	NSUI002_01195	Agglutinin receptor	G	A				No	1	25	1	Yes
1156755	SNP	NSUI002_01195	Agglutinin receptor	T	A		Ile	Asn	Yes	1	23	1	Yes
1156772	SNP	NSUI002_01195	Agglutinin receptor	C	A				No	1	23	1	Yes
1156796	SNP	NSUI002_01195	Agglutinin receptor	T	A				No	1	23	1	Yes
1156826	SNP	NSUI002_01195	Agglutinin receptor	A	T				No	1	23	1	Yes
1,156,919-1,156,920	MNV	NSUI002_01195	Agglutinin receptor	CC	TT		Thr	Ile	Yes	2	14	1	Yes
1156925	SNP	NSUI002_01195	Agglutinin receptor	T	A				No	1	14	1	Yes
1156931	SNP	NSUI002_01195	Agglutinin receptor	T	C				No	1	14	1	Yes
1156934	SNP	NSUI002_01195	Agglutinin receptor	T	C				No	1	14	1	Yes
1156937	SNP	NSUI002_01195	Agglutinin receptor	T	C				No	1	14	1	Yes
1156943	SNP	NSUI002_01195	Agglutinin receptor	A	C				No	1	14	1	Yes
1156946	SNP	NSUI002_01195	Agglutinin receptor	A	T				No	1	14	1	Yes
1,156,948-1,156,949	MNV	NSUI002_01195	Agglutinin receptor	TT	CC		Phe	Leu	Yes	2	14	1	Yes
1156952	SNP	NSUI002_01195	Agglutinin receptor	G	A				No	1	14	1	Yes
1156955	SNP	NSUI002_01195	Agglutinin receptor	A	C				No	1	14	1	Yes
1156959	SNP	NSUI002_01195	Agglutinin receptor	C	T		Thr	Met	Yes	1	14	1	Yes
1156961	SNP	NSUI002_01195	Agglutinin receptor	T	C				No	1	14	1	Yes
1156973	SNP	NSUI002_01195	Agglutinin receptor	G	C				No	1	14	1	Yes
1,156,982-1,156,983	MNV	NSUI002_01195	Agglutinin receptor	AA	CG		Glu	Ala	Yes	2	14	1	Yes
1156988	SNP	NSUI002_01195	Agglutinin receptor	C	4A		Asp	Glu	Yes	1	14	1	Yes
1156994	SNP	NSUI002_01195	Agglutinin receptor	A	C		Lys	Asn	Yes	1	14	1	Yes
1156997	SNP	NSUI002_01195	Agglutinin receptor	G	A				No	1	14	1	Yes
1157000	SNP	NSUI002_01195	Agglutinin receptor	G	T		Glu	Asp	Yes	1	14	1	Yes
1,157,002-1,157,003	MNV	NSUI002_01195	Agglutinin receptor	GC	AG		His	Asp	Yes	2	14	1	Yes
1,157,006-1,157,008	MNV	NSUI002_01195	Agglutinin receptor	GAG	ACA		Glu	Thr	Yes	3	14	1	Yes
1,157,012-1,157,013	MNV	NSUI002_01195	Agglutinin receptor	GT	TC		Arg	Leu	Yes	2	14	1	Yes
1,157,015-1,157,016	MNV	NSUI002_01195	Agglutinin receptor	GC	CA		Ser	Thr	Yes	2	14	1	Yes
1157018	SNP	NSUI002_01195	Agglutinin receptor	T	C				No	1	14	1	Yes
1157021	SNP	NSUI002_01195	Agglutinin receptor	C	A				No	1	14	1	Yes
1157123	SNP	NSUI002_01195	Agglutinin receptor	T	C				No	1	23	1	Yes
1,157,024-1,157,027	MNV	NSUI002_01195	Agglutinin receptor	AACA	GGAG		Thr	Glu	Yes	4	14	1	Yes
1,157,025-1,157,026	MNV	NSUI002_01195	Agglutinin receptor	GA	AC		Glu	Thr	Yes	2	14	1	Yes
1157126	SNP	NSUI002_01195	Agglutinin receptor	C	A				No	1	23	1	Yes
1157177	SNP	NSUI002_01195	Agglutinin receptor	A	T				No	1	23	1	Yes
1,157,188-1,157,189	MNV	NSUI002_01195	Agglutinin receptor	CC	TT				No	2	14	1	Yes
1157194	SNP	NSUI002_01195	Agglutinin receptor	C	A		Gln	Lys	Yes	1	14	1	Yes
1157198	SNP	NSUI002_01195	Agglutinin receptor	C	A				No	1	14	1	Yes
1157200	SNP	NSUI002_01195	Agglutinin receptor	A	G		Ile	Val	Yes	1	14	1	Yes
1157204	SNP	NSUI002_01195	Agglutinin receptor	A	G				No	1	14	1	Yes
1157207	SNP	NSUI002_01195	Agglutinin receptor	T	G		Phe	Leu	Yes	1	14	1	Yes
1,157,209-1,157,210	MNV	NSUI002_01195	Agglutinin receptor	AC	GT				No	2	14	1	Yes
1,157,214-1,157,216	MNV	NSUI002_01195	Agglutinin receptor	TGC	AAA		Asp, Ala	Glu, Asn	Yes	3	14	1	Yes
1157222	SNP	NSUI002_01195	Agglutinin receptor	C	A				No	1	14	1	Yes
1157240	SNP	NSUI002_01195	Agglutinin receptor	C	T				No	1	14	1	Yes
1,157,248-1,157,250	MNV	NSUI002_01195	Agglutinin receptor	CTG	AGA		Ala, Ala	Glu, Thr	Yes	3	14	1	Yes
1157261	SNP	NSUI002_01195	Agglutinin receptor	C	T				No	1	14	1	Yes
1,157,265-1,157,266	MNV	NSUI002_01195	Agglutinin receptor	AC	GT		Thr	Val	Yes	2	14	1	Yes
1157270	SNP	NSUI002_01195	Agglutinin receptor	T	C				No	1	14	1	Yes
1157275	SNP	NSUI002_01195	Agglutinin receptor	A	G		Arg	Gly	Yes	1	14	1	Yes
1157279	SNP	NSUI002_01195	Agglutinin receptor	A	G				No	1	14	1	Yes
1,157,283-1,157,285	MNV	NSUI002_01195	Agglutinin receptor	GGC	AAA		Ala	Lys	Yes	3	14	1	Yes
1157288	SNP	NSUI002_01195	Agglutinin receptor	G	A				No	1	14	1	Yes
1157292	SNP	NSUI002_01195	Agglutinin receptor	A	C		Lys	Thr	Yes	1	14	1	Yes
1157300	SNP	NSUI002_01195	Agglutinin receptor	C	T				No	1	14	1	Yes
1,157,307-1,157,309	MNV	NSUI002_01195	Agglutinin receptor	TGC	CCT		Ala	Leu	Yes	3	14	1	Yes
1157312	SNP	NSUI002_01195	Agglutinin receptor	C	T				No	1	14	1	Yes
1157315	SNP	NSUI002_01195	Agglutinin receptor	A	T				No	1	14	1	Yes
1157318	SNP	NSUI002_01195	Agglutinin receptor	A	T				No	1	14	1	Yes
1157321	SNP	NSUI002_01195	Agglutinin receptor	T	G		Phe	Leu	Yes	1	14	1	Yes
1157323	SNP	NSUI002_01195	Agglutinin receptor	C	T				No	1	14	1	Yes
1157327	SNP	NSUI002_01195	Agglutinin receptor	T	C				No	1	14	1	Yes
1157330	SNP	NSUI002_01195	Agglutinin receptor	A	G				No	1	14	1	Yes
1,157,336-1,157,337	MNV	NSUI002_01195	Agglutinin receptor	CA	TT		Thr	Ile	Yes	2	14	1	Yes
1157339	SNP	NSUI002_01195	Agglutinin receptor	T	C				No	1	14, 23	2	Yes
1157342	SNP	NSUI002_01195	Agglutinin receptor	C	T				No	1	14	1	Yes
1157348	SNP	NSUI002_01195	Agglutinin receptor	C	G				No	1	14	1	Yes
1157353	SNP	NSUI002_01195	Agglutinin receptor	A	C		Lys	Gln	Yes	1	14	1	Yes
1157357	SNP	NSUI002_01195	Agglutinin receptor	A	T				No	1	14	1	Yes
1157363	SNP	NSUI002_01195	Agglutinin receptor	C	A				No	1	14	1	Yes
1157365	SNP	NSUI002_01195	Agglutinin receptor	C	T		Pro	Ser	Yes	1	15	1	Yes
1157366	SNP	NSUI002_01195	Agglutinin receptor	T	G				No	1	14	1	Yes
1157369	SNP	NSUI002_01195	Agglutinin receptor	T	A		Phe	Leu	Yes	1	14	1	Yes
1,157,372-1,157,373	MNV	NSUI002_01195	Agglutinin receptor	TT	CC		Val	Ala	Yes	2	14	1	Yes
1157375	SNP	NSUI002_01195	Agglutinin receptor	C	T				No	1	14	1	Yes
1157378	SNP	NSUI002_01195	Agglutinin receptor	A	T				No	1	14	1	Yes
1157381	SNP	NSUI002_01195	Agglutinin receptor	C	A				No	1	14	1	Yes
1157387	SNP	NSUI002_01195	Agglutinin receptor	T	C				No	1	14	1	Yes
1157390	SNP	NSUI002_01195	Agglutinin receptor	C	T				No	1	14	1	Yes
1157396	SNP	NSUI002_01195	Agglutinin receptor	C	G				No	1	14	1	Yes
1157417	SNP	NSUI002_01195	Agglutinin receptor	G	T				No	1	14	1	Yes
1157423	SNP	NSUI002_01195	Agglutinin receptor	C	G		Asp	Glu	Yes	1	14	1	Yes
1157432	SNP	NSUI002_01195	Agglutinin receptor	C	T				No	1	14	1	Yes
1,157,435-1,157,436	MNV	NSUI002_01195	Agglutinin receptor	TG	CT		Val	Ala	Yes	2	14	1	Yes
1,157,444-1,157,445	MNV	NSUI002_01195	Agglutinin receptor	CC	GT		Thr	Ser	Yes	2	14	1	Yes
1157448	SNP	NSUI002_01195	Agglutinin receptor	T	A		Ile	Asn	Yes	1	14	1	Yes
1,157,452-1,157,453	MNV	NSUI002_01195	Agglutinin receptor	TA	GG		Ile	Val	Yes	2	14	1	Yes
1157459	SNP	NSUI002_01195	Agglutinin receptor	G	A				No	1	14	1	Yes
1157462	SNP	NSUI002_01195	Agglutinin receptor	T	G		Ile	Met	Yes	1	14	1	Yes
1157464	SNP	NSUI002_01195	Agglutinin receptor	G	A		Val	Met	Yes	1	14	1	Yes
1157468	SNP	NSUI002_01195	Agglutinin receptor	A	G				No	1	14	1	Yes
1157471	SNP	NSUI002_01195	Agglutinin receptor	T	A				No	1	14	1	Yes
1157477	SNP	NSUI002_01195	Agglutinin receptor	G	A				No	1	14	1	Yes
1157480	SNP	NSUI002_01195	Agglutinin receptor	A	G				No	1	14	1	Yes
1157485	SNP	NSUI002_01195	Agglutinin receptor	C	T				No	1	14	1	Yes
1157489	SNP	NSUI002_01195	Agglutinin receptor	T	C				No	1	14	1	Yes
1157492	SNP	NSUI002_01195	Agglutinin receptor	A	G				No	1	23	1	Yes
1,157,492-1,157,493	MNV	NSUI002_01195	Agglutinin receptor	AC	CG		Asp	Ala	Yes	2	14	1	Yes
1157495	SNP	NSUI002_01195	Agglutinin receptor	C	T				No	1	14	1	Yes
1157498	SNP	NSUI002_01195	Agglutinin receptor	C	T				No	1	14	1	Yes
1157504	SNP	NSUI002_01195	Agglutinin receptor	T	C				No	1	14	1	Yes
1157507	SNP	NSUI002_01195	Agglutinin receptor	G	T				No	1	14	1	Yes
1157513	SNP	NSUI002_01195	Agglutinin receptor	G	A				No	1	14	1	Yes
1157636	SNP	NSUI002_01195	Agglutinin receptor	T	A				No	1	23	1	Yes
1157710	SNP	NSUI002_01195	Agglutinin receptor	G	A		Ala	Thr	Yes	1	25	1	Yes
1157789	SNP	NSUI002_01195	Agglutinin receptor	A	T				No	1	23	1	Yes
1157798	SNP	NSUI002_01195	Agglutinin receptor	G	4A				No	1	25	1	Yes
1157822	SNP	NSUI002_01195	Agglutinin receptor	C	A				No	1	23	1	Yes
1157828	SNP	NSUI002_01195	Agglutinin receptor	T	C				No	1	23	1	Yes
1157837	SNP	NSUI002_01195	Agglutinin receptor	A	C				No	1	25	1	Yes
1,157,849-1,157,850	MNV	NSUI002_01195	Agglutinin receptor	CG	TA		Thr	Ile	Yes	2	23	1	Yes
1157850	SNP	NSUI002_01195	Agglutinin receptor	T	C		Ile	Thr	Yes	1	23	1	Yes
1157960	SNP	NSUI002_01195	Agglutinin receptor	C	T				No	1	14	1	Yes
1157974	SNP	NSUI002_01195	Agglutinin receptor	A	G		Ile	Val	Yes	1	14	1	Yes
1157987	SNP	NSUI002_01195	Agglutinin receptor	C	T				No	1	14	1	Yes
1157990	SNP	NSUI002_01195	Agglutinin receptor	T	G				No	1	14	1	Yes
1157993	SNP	NSUI002_01195	Agglutinin receptor	C	G				No	1	14, 23	2	Yes
1157995	SNP	NSUI002_01195	Agglutinin receptor	A	G		Met	Val	Yes	1	23	1	Yes
1157999	SNP	NSUI002_01195	Agglutinin receptor	G	A				No	1	14	1	Yes
1158002	SNP	NSUI002_01195	Agglutinin receptor	C	G				No	1	14	1	Yes
1158005	SNP	NSUI002_01195	Agglutinin receptor	A	T				No	1	14	1	Yes
1158017	SNP	NSUI002_01195	Agglutinin receptor	T	C				No	1	23	1	Yes
1158028	SNP	NSUI002_01195	Agglutinin receptor	T	C				No	1	23	1	Yes
1158056	SNP	NSUI002_01195	Agglutinin receptor	C	T				No	1	23	1	Yes
1158122	SNP	NSUI002_01195	Agglutinin receptor	T	C				No	1	23	1	Yes
1158158	SNP	NSUI002_01195	Agglutinin receptor	C	T				No	1	23	1	Yes
1158164	SNP	NSUI002_01195	Agglutinin receptor	T	C				No	1	23	1	Yes
1158170	SNP	NSUI002_01195	Agglutinin receptor	T	C				No	1	23	1	Yes
1158218	SNP	NSUI002_01195	Agglutinin receptor	A	G				No	1	23	1	Yes
1158220	SNP	NSUI002_01195	Agglutinin receptor	C	T				No	1	23	1	Yes
1158245	SNP	NSUI002_01195	Agglutinin receptor	G	A				No	1	23	1	Yes
1158295	SNP	NSUI002_01195	Agglutinin receptor	A	G		Asn	Asp	Yes	1	23	1	Yes
1158374	SNP	NSUI002_01195	Agglutinin receptor	T	A				No	1	23	1	Yes
1158410	SNP	NSUI002_01195	Agglutinin receptor	C	T				No	1	25	1	Yes
1158412	SNP	NSUI002_01195	Agglutinin receptor	A	G		Thr	Ala	Yes	1	25	1	Yes
1158416	SNP	NSUI002_01195	Agglutinin receptor	T	C				No	1	23	1	Yes
1158428	SNP	NSUI002_01195	Agglutinin receptor	C	T				No	1	25	1	Yes
1158431	SNP	NSUI002_01195	Agglutinin receptor	A	G				No	1	25	1	Yes
1158436	SNP	NSUI002_01195	Agglutinin receptor	A	G		Asn	Asp	Yes	1	25	1	Yes
1158452	SNP	NSUI002_01195	Agglutinin receptor	A	C				No	1	25	1	Yes
1158455	SNP	NSUI002_01195	Agglutinin receptor	A	G				No	1	25	1	Yes
1,158,461-1,158,462	MNV	NSUI002_01195	Agglutinin receptor	GT	AA		Arg	Gln	Yes	2	14	1	Yes
1158464	SNP	NSUI002_01195	Agglutinin receptor	C	A				No	1	14	1	Yes
1158470	SNP	NSUI002_01195	Agglutinin receptor	A	C				No	1	14	1	Yes
1158476	SNP	NSUI002_01195	Agglutinin receptor	A	T				No	1	14	1	Yes
1158479	SNP	NSUI002_01195	Agglutinin receptor	T	C				No	1	14	1	Yes
1158485	SNP	NSUI002_01195	Agglutinin receptor	G	C				No	1	14	1	Yes
1158487	SNP	NSUI002_01195	Agglutinin receptor	T	C		Phe	Leu	Yes	1	14	1	Yes
1158494	SNP	NSUI002_01195	Agglutinin receptor	T	C				No	1	14	1	Yes
1158497	SNP	NSUI002_01195	Agglutinin receptor	G	A				No	1	14	1	Yes
1158506	SNP	NSUI002_01195	Agglutinin receptor	T	C				No	1	14	1	Yes
1158551	SNP	NSUI002_01195	Agglutinin receptor	T	C				No	1	23	1	Yes
1158558	SNP	NSUI002_01195	Agglutinin receptor	G	A		Arg	Gln	Yes	1	23	1	Yes
1158571	SNP	NSUI002_01195	Agglutinin receptor	A	T		Met	Leu	Yes	1	23	1	Yes
1158605	SNP	NSUI002_01195	Agglutinin receptor	A	G				No	1	23	1	Yes
1158619	SNP	NSUI002_01195	Agglutinin receptor	A	G		Thr	Ala	Yes	1	23	1	Yes
1,158,619-1,158,620	MNV	NSUI002_01195	Agglutinin receptor	TG	CA		Ala	Thr	Yes	2	23	1	Yes
1158697	SNP	NSUI002_01195	Agglutinin receptor	A	C		Lys	Gln	Yes	1	23	1	Yes
1158701	SNP	NSUI002_01195	Agglutinin receptor	T	A				No	1	23	1	Yes
1158706	SNP	NSUI002_01195	Agglutinin receptor	A	C		Lys	Gln	Yes	1	23	1	Yes
1158759	SNP	NSUI002_01195	Agglutinin receptor	C	T		Ala	Val	Yes	1	23	1	Yes
1158759	SNP	NSUI002_01195	Agglutinin receptor	T	C		Val	Ala	Yes	1	25	1	Yes
1158767	SNP	NSUI002_01195	Agglutinin receptor	G	T				No	1	23	1	Yes
1158771	SNP	NSUI002_01195	Agglutinin receptor	A	G		Lys	Arg	Yes	1	23	1	Yes
1158773	SNP	NSUI002_01195	Agglutinin receptor	G	A				No	1	23	1	Yes
1158785	SNP	NSUI002_01195	Agglutinin receptor	C	T				No	1	23	1	Yes
1158899	SNP	NSUI002_01195	Agglutinin receptor	G	A				No	1	23	1	Yes
1158968	SNP	NSUI002_01195	Agglutinin receptor	G	A				No	1	23	1	Yes
1158982	SNP	NSUI002_01195	Agglutinin receptor	A	G		Ile	Val	Yes	1	23	1	Yes
1158990	SNP	NSUI002_01195	Agglutinin receptor	A	T		Asn	Ile	Yes	1	23	1	Yes
1158994	SNP	NSUI002_01195	Agglutinin receptor	G	T		Val	Leu	Yes	1	23	1	Yes
1159076	SNP	NSUI002_01195	Agglutinin receptor	T	C				No	1	23	1	Yes
1159191	SNP	NSUI002_01195	Agglutinin receptor	A	T		Glu	Val	Yes	1	23	1	Yes
1159199	SNP	NSUI002_01195	Agglutinin receptor	T	C				No	1	23	1	Yes
1159206	SNP	NSUI002_01195	Agglutinin receptor	T	C		Val	Ala	Yes	1	23	1	Yes
1159236	SNP	NSUI002_01195	Agglutinin receptor	A	G		Asn	Ser	Yes	1	23	1	Yes
1159238	SNP	NSUI002_01195	Agglutinin receptor	T	C				No	1	23	1	Yes
1159241	SNP	NSUI002_01195	Agglutinin receptor	A	G				No	1	23	1	Yes
1159246	SNP	NSUI002_01195	Agglutinin receptor	G	T		Ala	Ser	Yes	1	23	1	Yes
1,159,253-1,159,254	MNV	NSUI002_01195	Agglutinin receptor	CT	GA		Thr	Arg	Yes	2	23	1	Yes
1159275	SNP	NSUI002_01195	Agglutinin receptor	A	C		Gln	Pro	Yes	1	23	1	Yes
1159277	SNP	NSUI002_01195	Agglutinin receptor	C	T				No	1	23	1	Yes
1159352	SNP	NSUI002_01195	Agglutinin receptor	T	C				No	1	23	1	Yes
1159355	SNP	NSUI002_01195	Agglutinin receptor	T	A				No	1	23	1	Yes
1159361	SNP	NSUI002_01195	Agglutinin receptor	G	A				No	1	23	1	Yes
1159364	SNP	NSUI002_01195	Agglutinin receptor	A	T				No	1	23	1	Yes
1159367	SNP	NSUI002_01195	Agglutinin receptor	T	C				No	1	23	1	Yes
1159383	SNP	NSUI002_01195	Agglutinin receptor	T	C		Leu	Ser	Yes	1	23	1	Yes
1159386	SNP	NSUI002_01195	Agglutinin receptor	C	G		Ala	Gly	Yes	1	23	1	Yes
1159392	SNP	NSUI002_01195	Agglutinin receptor	T	G		Ile	Ser	Yes	1	23	1	Yes
1159400	SNP	NSUI002_01195	Agglutinin receptor	G	A				No	1	14	1	Yes
1,159,407-1,159,408	MNV	NSUI002_01195	Agglutinin receptor	GT	TC		Val	Ser	Yes	2	14	1	Yes
1159412	SNP	NSUI002_01195	Agglutinin receptor	A	T				No	1	14	1	Yes
1159415	SNP	NSUI002_01195	Agglutinin receptor	T	C				No	1	14	1	Yes
1,159,415-1,159,416	MNV	NSUI002_01195	Agglutinin receptor	AA	CC		Lys	Thr	Yes	2	23	1	Yes
1159416	SNP	NSUI002_01195	Agglutinin receptor	C	A		Thr	Asn	Yes	1	23	1	Yes
1159421	SNP	NSUI002_01195	Agglutinin receptor	G	A				No	1	14	1	Yes
1159424	SNP	NSUI002_01195	Agglutinin receptor	T	A				No	1	14	1	Yes
1159436	SNP	NSUI002_01195	Agglutinin receptor	C	T				No	1	14	1	Yes
1159439	SNP	NSUI002_01195	Agglutinin receptor	C	G				No	1	14	1	Yes
1159442	SNP	NSUI002_01195	Agglutinin receptor	T	C				No	1	14	1	Yes
1159445	SNP	NSUI002_01195	Agglutinin receptor	T	A				No	1	14	1	Yes
1159451	SNP	NSUI002_01195	Agglutinin receptor	A	G				No	1	14	1	Yes
1159454	SNP	NSUI002_01195	Agglutinin receptor	A	G				No	1	14	1	Yes
1159458	SNP	NSUI002_01195	Agglutinin receptor	T	G		Leu	Arg	Yes	1	14	1	Yes
1159460	SNP	NSUI002_01195	Agglutinin receptor	G	A				No	1	14	1	Yes
1159463	SNP	NSUI002_01195	Agglutinin receptor	C	T				No	1	23	1	Yes
1159465	SNP	NSUI002_01195	Agglutinin receptor	G	A		Val	Ile	Yes	1	14	1	Yes
1159467	SNP	NSUI002_01195	Agglutinin receptor	A	C		Asn	Thr	Yes	1	23	1	Yes
1,159,469-1,159,473	MNV	NSUI002_01195	Agglutinin receptor	GTAAA	ACTCC		Gly, Lys	Asp, Ser	Yes	5	14	1	Yes
1,159,475-1,159,478	MNV	NSUI002_01195	Agglutinin receptor	GCAA	AGTT		Gln	Val	Yes	4	14	1	Yes
1159481	SNP	NSUI002_01195	Agglutinin receptor	C	T				No	1	14	1	Yes
1159483	SNP	NSUI002_01195	Agglutinin receptor	C	A		Pro	Thr	Yes	1	14	1	Yes
1,159,486-1,159,487	MNV	NSUI002_01195	Agglutinin receptor	TA	CT		Thr	Ser	Yes	2	7, 12, 13	3	Yes
1159487	SNP	NSUI002_01195	Agglutinin receptor	C	T				No	1	23	1	Yes
1159487	SNP	NSUI002_01195	Agglutinin receptor	T	C				No	1	1, 3	2	Yes
1159487	Replacement	NSUI002_01195	Agglutinin receptor	GGTA	T		Val	Val, Thr	Yes	4	14	1	Yes
1159493	SNP	NSUI002_01195	Agglutinin receptor	C	T				No	1	14	1	Yes
1159499	SNP	NSUI002_01195	Agglutinin receptor	A	T		Gln	His	Yes	1	14	1	Yes
1159505	SNP	NSUI002_01195	Agglutinin receptor	A	T				No	1	14	1	Yes
1,159,508-1,159,511	MNV	NSUI002_01195	Agglutinin receptor	CCAA	AACG		Gln	Thr	Yes	4	14	1	Yes
1159568	SNP	NSUI002_01195	Agglutinin receptor	C	T				No	1	23	1	Yes
1159568	SNP	NSUI002_01195	Agglutinin receptor	T	C				No	1	7, 12	2	Yes
1160262	SNP	NSUI002_01196	Abortive infection system Abi protein	A	C		Asn	His	Yes	1	23	1	Yes
1160291	SNP	NSUI002_01196	Abortive infection system Abi protein	A	G				No	1	23	1	Yes
1160333	SNP	NSUI002_01196	Abortive infection system Abi protein	T	G		Ser	Arg	Yes	1	23	1	Yes
1264704	SNP	NSUI002_01298	Dihydrofolate reductase	G	T		Arg	Ser	Yes	1	14	1	No
1264704	SNP	NSUI002_01298	Dihydrofolate reductase	T	G		Ser	Arg	Yes	1	17, 18, 26	3	No
1272860	SNP	NSUI002_01306	16S RNA methylase RsmC	A	G				No	1	7	1	No
1308920	SNP	NSUI002_01351	Dihydropteroate synthase	T	C		Leu	Pro	Yes	1	20	1	No
1435001	SNP	NSUI002_01465	6-phosphofructokinas e	G	A		Asp	Asn	Yes	1	17	1	No
1486517	SNP	NSUI002_01514	UDP-N-acetylmuramyl tripeptide synthase	G	A				No	1	14	1	No
1557201	SNP	NSUI002_01592	Peptide chain release factor 3	T	G		Ser	Ala	Yes	1	9	1	No
1671230	SNP	NSUI002_01704	Hydroxymethylglutary l-CoA reductase	A	C		Ile	Leu	Yes	1	9	1	No
1,700,213-1,700,224	Deletion	NSUI002_01730	SAM-dependent methyltransferase	TAGACTTTATCA	-		Leu, Asp, Phe, Ile, Ser	-	Yes	12	6	1	No
1773325	SNP	NSUI002_01812	Trk family potassium uptake protein	C	T				No	1	9	1	No
1793724	SNP	NSUI002_01831	PTS system, mannose-specific component IIAB	A	C		Asp	Ala	Yes	1	23	1	No
1,793,734-1,793,735	Deletion	NSUI002_01831	PTS system, mannose-specific component IIAB	TTGCACG	-		-	FS	Yes	7	9	1	No
1,794,287-1,794,288	Deletion	NSUI002_01832	Mannose-specific PTS IIC	G	-		-	FS	Yes	1	2	1	No
1,794,770-1,794,771	Deletion	NSUI002_01832	Mannose-specific PTS IIC	GGTGGTATGGCCGTTGGT	-		Ala, Val, Gly, Gly, Gly, Met	-	Yes	18	1, 9	2	No
1,794,771-1,794,788	Insertion	NSUI002_01832	Mannose-specific PTS IIC	-	GGTGGTATGGCCGTTGGT		-	FS	Yes	18	9	1	No
1,794,805-1,794,806	Insertion	NSUI002_01832	Mannose-specific PTS IIC	-	CGTA		-	FS	Yes	4	2	1	No
1,794,861-1,794,862	Insertion	NSUI002_01832	Mannose-specific PTS IIC	-	TCGCACTTGGTTTTGCATTTGCTGCTATCAGCAAATTGACACTTA		-	Phe, Ala, Phe, Ala, Ala, Ile, Ser, Lys, Leu, Thr, Leu, Ile, Ala, Leu, Gly	Yes	45	3	1	No
1795643	SNP	NSUI002_01833	Mannose-specific PTS IID	T	C		Cys	Arg	Yes	1	23	1	No
1795643	SNP	NSUI002_01833	Mannose-specific PTS IID	C	T		Arg	Cys	Yes	1	16	1	No
1834043	SNP	NSUI002_01866	PTS system IIABC components	C	T				No	1	10	1	No
2021021	Deletion	NSUI002_02046	Transposase	T	-		-	FS	Yes	1	25	1	No
2068839	SNP	NSUI002_02093	Multidrug ABC transporter ATP-binding protein	G	T		Trp	Leu	Yes	1	26	1	No
2,111,748-2,111,749	Deletion	NSUI002_02142	UTP-glucose-1-phosph ate uridylyltransferase	CGGA	-		-	FS	Yes	4	16	1	No
2134624	SNP	NSUI002_02162	Pullulanase	C	T		Leu	Phe	Yes	1	14	1	No
2147055	SNP	NSUI002_02173	Outer surface protein	A	G				No	1	13	1	No
2,195,967-2,195,983	Deletion	NSUI002_02218	Integral membrane protein	GCCTGCCTACTCTTATA	-		-	FS	Yes	17	15	1	No
2228441	SNP	NSUI002_02250	Phage encoded ArpU family transcriptionalregulator	C	T				No	1	15	1	Yes
2228450	SNP	NSUI002_02250	Phage encoded ArpU family transcriptionalregulator	A	G				No	1	15	1	Yes
2228456	SNP	NSUI002_02250	Phage encoded ArpU family transcriptionalregulator	A	G				No	1	15	1	Yes
2228459	SNP	NSUI002_02250	Phage encoded ArpU family transcriptionalregulator	A	G				No	1	15	1	Yes
2228462	SNP	NSUI002_02250	Phage encoded ArpU family transcriptionalregulator	G	A				No	1	15	1	Yes
2228478	SNP	NSUI002_02250	Phage encoded ArpU family transcriptionalregulator	A	G		Asp	Gly	Yes	1	15	1	Yes
2228482	SNP	NSUI002_02250	Phage encoded ArpU family transcriptionalregulator	G	A		Val	Ile	Yes	1	15	1	Yes
2,228,489-2,228,491	MNV	NSUI002_02250	Phage encoded ArpU family transcriptionalregulator	ATG	CAA		Met	Gln	Yes	3	15	1	Yes
2,228,496-2,228,497	MNV	NSUI002_02250	Phage encoded ArpU family transcriptionalregulator	TG	CA		Cys	His	Yes	2	15	1	Yes
2228501	SNP	NSUI002_02250	Phage encoded ArpU family transcriptionalregulator	G	A				No	1	15	1	Yes
2228504	SNP	NSUI002_02250	Phage encoded ArpU family transcriptionalregulator	T	C				No	1	15	1	Yes
2228534	SNP	NSUI002_02250	Phage encoded ArpU family transcriptionalregulator	A	G				No	1	15	1	Yes
2228537	SNP	NSUI002_02250	Phage encoded ArpU family transcriptionalregulator	G	A				No	1	15	1	Yes
2228549	SNP	NSUI002_02250	Phage encoded ArpU family transcriptionalregulator	G	A				No	1	15	1	Yes
2,248,343-2,248,344	Deletion	NSUI002_02273	ABC transporter ATPase	G	-		-	FS	Yes	1	25	1	No
1. Abbreviations: SNP, single nucleotide polymorphism; MGE, mobile genetic element; FS, frame shift.
2. Annotation symbol: *, stop codon.
