# Supplementary material for: Comparative Genome Analyses of Streptococcus suis Isolates from Endocarditis Demonstrate Persistence of Dual Phenotypic Clones
Source: PLoS One. 2016 Jul 19;11(7):e0159558. doi: 10.1371/journal.pone.0159558 (PMC4951133; doi:10.1371/journal.pone.0159558)
Supplement: S5 Table — (XLSX) [file pone.0159558.s005.xlsx]

## Sheet: Sup Table2
S5 Table. Mutations in single-copy common genes in ST1 isolates.
				Nucleotide			Amino acid
Nucleotide position	Mutation type	Locus tag	Annotation	Encapsulated	Unencapsulated		Encapsulated	Unencapsulated	Non-synonymous	Mutation length (bp)	Pair No.	On MGE1
500,957-500,958	Deletion	SSU468	Luciferase-like monooxygenase	C	-		-	FS1	Yes	1	8	No
557542	Deletion	SSU519	Putative galactosyl transferase	A	-		-	FS	Yes	1	19	No
557,162-557,163	Deletion	SSU519	Putative galactosyl transferase	A	-		-	FS	Yes	1	19	No
557568	SNP1	SSU519	Putative galactosyl transferase	G	A		Glu	Lys	Yes	1	24	No
800950	SNP	SSU765	Putative histidinol-phosphate aminotransferase	A	G		Ile	Met	Yes	1	5	No
1. Abbreviations: SNP, single nucleotide polymorphism; MGE, mobile genetic element; FS, frame shift.
