# Supplementary material for: Comparative Genome Analyses of Streptococcus suis Isolates from Endocarditis Demonstrate Persistence of Dual Phenotypic Clones
Source: PLoS One. 2016 Jul 19;11(7):e0159558. doi: 10.1371/journal.pone.0159558 (PMC4951133; doi:10.1371/journal.pone.0159558)
Supplement: S6 Table — (XLSX) [file pone.0159558.s006.xlsx]

## Sheet: Sheet1
S6 Table. Gene contents of the MGE where the SNPs were most abundant.
Locus tag	Start	End	Product length (bp)	Strand	Product
NSUI002_1101	1054531	1055739	1209	-	Integrase
NSUI002_1102	1055732	1055980	249	-	Hypothetical protein
NSUI002_1103	1056316	1056732	417	-	DNA-binding protein
NSUI002_1104	1056940	1059879	2940	-	Blood group A- and B-cleavingendo-beta-galactosidase
NSUI002_1105	1060022	1060915	894	-	Glucokinase
NSUI002_1106	1060917	1062794	1878	-	F5/8 type C domain containing protein
NSUI002_1107	1062784	1064118	1335	-	Alpha-L-fucosidase
NSUI002_1108	1064115	1064954	840	-	Sugar ABC transporter permease
NSUI002_1109	1064965	1065885	921	-	Sugar ABC transporter permease
NSUI002_1110	1065940	1067238	1299	-	Bacterial extracellular solute-binding protein
NSUI002_1111	1067255	1067899	645	-	L-fuculose phosphate aldolase
NSUI002_1112	1067914	1069701	1788	-	L-fucose isomerase
NSUI002_1113	1069685	1071112	1428	-	L-fuculose kinase fucK
NSUI002_1114	1071271	1072041	771	+	Regulator of fucose operon
NSUI002_1115	1072215	1072568	354	+	Conjugative transposon mobilization protein
NSUI002_1116	1072570	1073865	1296	+	Type IV secretory pathway, VirD2 components(relaxase)
NSUI002_1117	1073868	1074365	498	-	Conjugative transposon membrane protein
NSUI002_1118	1074531	1075223	693	+	Repressor protein
NSUI002_1119	1075226	1075360	135	+	Hypothetical protein
NSUI002_1120	1075366	1076781	1416	+	ImpB/MucB/SamB family protein
NSUI002_1121	1076778	1077128	351	+	Hypothetical protein
NSUI002_1122	1077115	1077408	294	+	Hypothetical protein
NSUI002_1123	1077455	1078093	639	-	Conjugative transposon protein
NSUI002_1124	1078090	1085361	7272	-	Helicase
NSUI002_1125	1085380	1085832	453	-	Hypothetical protein
NSUI002_1126	1085829	1086788	960	-	Site-specific DNA methylase
NSUI002_1127	1086785	1087969	1185	-	Methyl transferase
NSUI002_1128	1088046	1088276	231	-	Hypothetical protein
NSUI002_1129	1088261	1088899	639	-	Hypothetical protein
NSUI002_1130	1088942	1089538	597	-	Membrane protein
NSUI002_1131	1089522	1089737	216	-	Hypothetical protein
NSUI002_1132	1089748	1092969	3222	-	Membrane protein
NSUI002_1133	1092977	1094026	1050	-	Conjugal transfer protein
NSUI002_1134	1093974	1095647	1674	-	Group II intron reverse transcriptase/maturase
NSUI002_1135	1096176	1097717	1542	-	Conjugal transfer protein
NSUI002_1136	1097674	1098042	369	-	Conjugative transposon membrane protein
NSUI002_1137	1098055	1098918	864	-	Membrane protein
NSUI002_1138	1098927	1099142	216	-	Conjugative transposon membrane protein
NSUI002_1139	1099142	1099450	309	-	Single-strand binding protein
NSUI002_1140	1099526	1101001	1476	-	Type IV secretory pathway protein VirD4
NSUI002_1141	1101325	1101819	495	-	Hypothetical protein
NSUI002_1142	1101812	1104406	2595	-	IgA-specific zinc metalloproteinase
NSUI002_1143	1104403	1105362	960	-	Hypothetical protein
NSUI002_1144	1105623	1106828	1206	-	Phage integrase family site-specificrecombinase
NSUI002_1145	1106831	1107079	249	-	Hypothetical protein
NSUI002_1146	1107349	1107573	225	-	DNA-binding protein
NSUI002_1147	1107820	1108716	897	-	LacX protein, plasmid
NSUI002_1148	1108804	1110210	1407	-	6-phospho-beta-galac tosidase
NSUI002_1149	1110276	1111979	1704	-	PTS system lactose-specific transporter subunitIIBC
NSUI002_1150	1111979	1112296	318	-	PTS system lactose-specific transporter subunitIIA
NSUI002_1151	1112324	1113304	981	-	Tagatose 1,6-diphosphate aldolase 2
NSUI002_1152	1113307	1114239	933	-	Tagatose-6-phosphate kinase
NSUI002_1153	1114251	1114766	516	-	Galactose-6-phosphat e isomerase subunit LacB
NSUI002_1154	1114800	1115225	426	-	Galactose-6-phosphat e isomerase subunit LacA
NSUI002_1155	1115463	1116413	951	-	Glucokinase
NSUI002_1156	1116593	1117354	762	+	Lactose phosphotransferase system repressor
NSUI002_1157	1117363	1117770	408	+	Haloacid dehalogenase
NSUI002_1158	1118073	1119938	1866	-	Putative relaxase
NSUI002_1159	1119925	1120290	366	-	Mobilisation protein
NSUI002_1160	1120300	1120659	360	-	Orf 10 protein
NSUI002_1161	1120985	1121569	585	-	Hypothetical protein
NSUI002_1162	1121616	1123397	1782	-	ATP-dependent DNA helicase PcrA
NSUI002_1163	1123526	1125355	1830	-	Putative OLD family ATP-dependent endonuclease
NSUI002_1164	1125357	1126301	945	-	Degenerate transposase
NSUI002_1165	1126386	1126595	210	-	Chromosome segregation protein
NSUI002_1166	1126576	1127370	795	-	Signal recognition particle GTPase
NSUI002_1167	1127370	1127846	477	-	Transcriptional regulator
NSUI002_1168	1127916	1128200	285	-	ATPases with chaperone activity, ATP-bindingsubunit
NSUI002_1169	1128244	1128639	396	-	Glutamate-cysteine ligase
NSUI002_1170	1128643	1128870	228	-	Hypothetical protein
NSUI002_1171	1128924	1130012	1089	-	DNA primase
NSUI002_1172	1130052	1130690	639	-	Parvulin-like peptidyl-prolyl isomerase
NSUI002_1173	1130801	1131091	291	-	Membrane protein
NSUI002_1174	1131106	1131405	300	-	Hypothetical protein
NSUI002_1175	1131475	1132386	912	-	SNF2 family protein
NSUI002_1176	1132401	1134284	1884	-	Site-specific recombinase
NSUI002_1177	1134338	1134529	192	-	Hypothetical protein
NSUI002_1178	1134600	1134830	231	-	Putative cytoplasmic protein
NSUI002_1179	1134907	1135761	855	-	Chromosome partitioning protein parB
NSUI002_1180	1135769	1136734	966	-	Plasmid recombination protein Mob familyprotein
NSUI002_1181	1136916	1138205	1290	-	Hypothetical protein
NSUI002_1182	1138359	1138832	474	-	RNA polymerase ECF-type sigma factor
NSUI002_1183	1138916	1139341	426	-	Putative cytoplasmic protein
NSUI002_1184	1139436	1139945	510	-	RNA polymerase sigma-B factor
NSUI002_1185	1140660	1142579	1920	-	Tetracycline resistance protein tetM
NSUI002_1186	1142946	1143320	375	-	TnpV
NSUI002_1187	1143260	1143991	732	-	Parvulin-like peptidyl-prolyl isomerase
NSUI002_1188	1144087	1144377	291	-	Membrane protein
NSUI002_1189	1144391	1144690	300	-	Hypothetical protein
NSUI002_1190	1144761	1146104	1344	-	SNF2 family protein
NSUI002_1191	1146242	1148020	1779	-	Group II intron reverse transcriptase/maturase
NSUI002_1192	1148518	1153980	5463	-	SNF2 family protein
NSUI002_1193	1154029	1154580	552	-	Hypothetical protein
NSUI002_1194	1154564	1154755	192	-	Calcium-binding protein
NSUI002_1195	1154756	1159651	4896	-	Agglutinin receptor
NSUI002_1196	1159932	1160522	591	+	Abortive infection system Abi protein
NSUI002_1197	1160519	1161364	846	+	Abortive infection protein AbiGII
NSUI002_1198	1161426	1164227	2802	-	Orf28
NSUI002_1199	1164229	1165248	1020	-	Orf26
NSUI002_1200	1165196	1166869	1674	-	Group II intron reverse transcriptase/maturase
NSUI002_1201	1167398	1168891	1494	-	Orf26
NSUI002_1202	1168848	1169201	354	-	Orf25
NSUI002_1203	1169263	1170117	855	-	Orf23
NSUI002_1204	1170136	1170378	243	-	Membrane protein
NSUI002_1205	1170396	1172213	1818	-	Type IV secretory pathway, VirD4 component
